# Supplementary material for: Genome-wide expression of the residual lung reacting to experimental Pneumonectomy
Source: BMC Genomics. 2021 Dec 6;22:881. doi: 10.1186/s12864-021-08171-3 (PMC8650537; doi:10.1186/s12864-021-08171-3)
Supplement: Supplementary file 1 — Additional file 1: Supplementary Table 1. List of the 21,130 genes expressed in the ten sequenced samples out of the total number of 25,322 annotated genes reported for the Sscrofa11.1/susScr11 reference genome. [file 12864_2021_8171_MOESM1_ESM.txt]

Geneid	Sample_PRE_1	Sample_PRE_3	Sample_PRE_4	Sample_PRE_5	Sample_PRE_6	Sample_POST_1	Sample_POST_3	Sample_POST_4	Sample_POST_5	Sample_POST_6
ENSSSCG00000030218	0	21	0	0	0	0	0	0	0	0
ENSSSCG00000029697	395	343	368	388	485	478	305	255	324	280
ENSSSCG00000027726	667	734	516	474	793	607	453	353	414	337
ENSSSCG00000030932	0	0	0	0	0	0	0	0	0	0
ENSSSCG00000004009	0	0	0	0	0	0	0	0	0	0
ENSSSCG00000030155	8	9	7	9	4	6	6	1	5	5
ENSSSCG00000027842	2	0	0	0	0	0	0	0	4	0
ENSSSCG00000025112	0	0	2	2	4	6	0	0	1	0
ENSSSCG00000004008	82	59	52	49	66	34	44	12	15	21
ENSSSCG00000004010	769	697	802	1422	1322	519	481	317	495	445
ENSSSCG00000027123	0	0	0	0	0	0	0	0	0	0
ENSSSCG00000027750	5	2	0	0	2	6	4	3	0	2
ENSSSCG00000021794	0	0	0	1	0	1	1	0	0	0
ENSSSCG00000004012	775	615	781	876	1713	604	421	409	318	461
ENSSSCG00000018614	0	0	0	0	0	0	0	0	0	0
ENSSSCG00000027112	0	0	0	0	0	0	0	0	0	0
ENSSSCG00000025469	0	0	0	0	0	0	0	0	0	0
ENSSSCG00000004013	17	13	13	13	17	2	9	2	7	2
ENSSSCG00000022407	0	0	0	0	0	0	0	0	0	0
ENSSSCG00000004014	17	8	24	12	6	8	10	14	4	12
ENSSSCG00000004017	539	226	511	778	967	534	149	264	339	473
ENSSSCG00000004016	99	52	106	76	163	43	57	36	36	49
ENSSSCG00000004018	4566	3879	4968	4808	7397	4645	3205	3255	3041	3461
ENSSSCG00000027404	48	9	18	25	39	8	5	4	16	9
ENSSSCG00000004023	505	342	411	565	669	389	235	152	219	212
ENSSSCG00000004024	657	932	874	1164	2084	736	851	534	571	454
ENSSSCG00000004022	300	382	431	537	849	390	445	500	313	387
ENSSSCG00000004020	796	783	738	1111	1445	813	567	436	524	417
ENSSSCG00000004021	15	16	2	7	5	4	1	0	6	2
ENSSSCG00000019654	0	0	0	0	0	0	0	0	0	0
ENSSSCG00000029213	3	4	5	2	10	4	3	3	3	1
ENSSSCG00000004027	93	91	159	65	207	97	76	81	36	39
ENSSSCG00000004028	201	78	100	169	172	173	53	22	86	55
ENSSSCG00000004029	395	653	675	554	926	894	650	536	430	436
ENSSSCG00000004032	12	14	12	10	23	11	15	2	4	5
ENSSSCG00000026205	77	56	77	75	123	43	54	45	36	61
ENSSSCG00000004034	236	181	230	258	322	206	109	93	121	131
ENSSSCG00000004033	183	107	109	109	259	113	119	79	77	100
ENSSSCG00000025030	130	135	146	140	194	133	73	70	73	70
ENSSSCG00000004037	101	95	121	150	175	138	99	81	71	71
ENSSSCG00000029556	0	0	0	0	0	0	4	0	2	0
ENSSSCG00000004038	0	11	0	0	0	1	2	0	0	0
ENSSSCG00000004039	175	113	100	206	160	102	53	43	63	46
ENSSSCG00000018769	0	0	0	0	0	0	0	0	0	0
ENSSSCG00000026300	0	0	0	0	0	0	0	0	0	0
ENSSSCG00000022084	0	0	0	0	0	0	0	0	0	0
ENSSSCG00000004040	18	14	13	14	35	19	12	9	2	16
ENSSSCG00000004042	154	164	108	110	161	94	62	89	104	107
ENSSSCG00000004043	0	0	0	0	1	0	0	1	1	0
ENSSSCG00000029477	0	2	1	1	1	2	0	0	0	2
ENSSSCG00000004041	0	2	0	0	2	0	0	0	0	0
ENSSSCG00000004044	901	1095	940	1140	1341	1483	949	886	901	890
ENSSSCG00000004045	0	1	0	0	0	0	0	0	0	0
ENSSSCG00000004046	2	3	2	2	5	3	1	0	1	0
ENSSSCG00000004047	343	194	268	449	501	351	186	154	199	187
ENSSSCG00000004048	1524	1670	1359	1915	2693	1500	899	842	928	814
ENSSSCG00000018530	18	10	7	8	5	4	7	7	2	5
ENSSSCG00000018605	8	25	28	26	30	3	13	4	8	11
ENSSSCG00000004049	378	412	378	364	682	326	153	157	157	172
ENSSSCG00000004050	834	966	873	1001	1590	743	578	471	407	399
ENSSSCG00000029876	4634	3605	2194	3745	5743	3527	1833	984	1576	1580
ENSSSCG00000004052	404	403	730	334	861	704	438	614	214	383
ENSSSCG00000004053	470	715	684	818	1443	448	226	215	331	246
ENSSSCG00000004054	0	0	0	0	5	0	2	0	0	0
ENSSSCG00000004055	334	150	141	187	290	168	44	40	82	82
ENSSSCG00000024876	17	17	27	28	59	45	23	27	19	5
ENSSSCG00000004056	287	120	292	253	554	233	194	115	111	127
ENSSSCG00000024378	32	62	41	30	55	60	28	15	24	17
ENSSSCG00000004058	9110	10366	6475	7789	15280	6256	3760	2809	3525	3261
ENSSSCG00000004057	259	349	134	213	310	151	108	77	107	113
ENSSSCG00000004059	4	6	8	6	10	6	8	6	6	2
ENSSSCG00000021348	0	0	0	0	0	0	0	0	0	0
ENSSSCG00000029686	13	21	35	10	28	20	20	8	24	27
ENSSSCG00000022710	28	23	29	29	29	43	12	24	27	21
ENSSSCG00000023471	8	11	12	19	17	6	16	7	11	2
ENSSSCG00000024019	119	119	150	226	266	116	63	71	71	54
ENSSSCG00000012314	83	97	75	60	119	92	92	68	51	57
ENSSSCG00000021649	20	44	43	28	64	24	49	50	21	46
ENSSSCG00000012315	155	55	82	89	157	117	39	80	54	59
ENSSSCG00000030535	1171	1376	1210	1313	2058	1085	808	715	597	678
ENSSSCG00000020070	0	2	0	0	0	0	0	0	0	0
ENSSSCG00000024528	266	208	257	314	469	248	205	205	165	205
ENSSSCG00000004063	131	106	124	154	182	138	104	99	94	93
ENSSSCG00000004064	844	822	1021	1341	1538	963	854	568	814	691
ENSSSCG00000019015	0	0	0	0	0	0	0	0	0	0
ENSSSCG00000024361	54	38	82	69	116	65	34	30	24	38
ENSSSCG00000004067	11	15	7	5	12	10	1	4	4	10
ENSSSCG00000004065	53	69	58	71	143	50	60	46	25	56
ENSSSCG00000026474	26	41	30	41	39	22	31	23	14	25
ENSSSCG00000004070	813	740	748	976	1094	820	403	362	471	397
ENSSSCG00000004071	521	792	525	533	910	358	302	251	176	305
ENSSSCG00000026391	0	0	0	0	0	0	0	0	0	0
ENSSSCG00000025154	0	0	0	0	0	0	0	0	0	0
ENSSSCG00000004072	8	10	10	9	27	16	12	3	11	7
ENSSSCG00000025352	84	108	119	146	183	106	94	48	83	68
ENSSSCG00000004074	0	2	0	0	0	0	0	0	0	0
ENSSSCG00000004075	19	19	41	33	94	60	18	23	18	16
ENSSSCG00000004076	238	202	403	352	430	213	146	103	122	124
ENSSSCG00000004077	29	58	68	72	67	64	39	33	30	28
ENSSSCG00000004078	0	0	0	0	0	0	0	0	0	0
ENSSSCG00000004080	55	94	149	156	174	147	169	140	86	113
ENSSSCG00000004081	315	397	584	274	284	657	278	314	253	159
ENSSSCG00000024114	14	22	24	16	16	29	22	18	13	12
ENSSSCG00000021273	516	440	740	358	468	925	477	426	376	369
ENSSSCG00000004082	3137	2682	3845	2669	4050	3756	2546	2264	1884	2096
ENSSSCG00000025777	203	52	102	121	328	138	25	41	73	117
ENSSSCG00000004084	15	2	2	6	16	10	0	0	5	9
ENSSSCG00000004087	815	418	800	871	1472	567	339	272	425	474
ENSSSCG00000004088	168	123	218	179	333	159	95	114	98	54
ENSSSCG00000004089	107	55	144	185	281	206	87	63	97	83
ENSSSCG00000004090	195	255	237	312	329	266	177	137	120	146
ENSSSCG00000004091	759	1151	1445	976	1529	1224	1083	1167	639	841
ENSSSCG00000004092	70	56	53	83	154	70	35	40	52	53
ENSSSCG00000004093	297	203	71	81	437	82	61	72	54	113
ENSSSCG00000004094	416	256	584	616	1295	720	328	333	274	343
ENSSSCG00000004098	2	7	0	6	6	0	2	2	0	4
ENSSSCG00000004096	5	7	2	9	13	24	13	11	3	2
ENSSSCG00000004100	8	20	21	9	7	3	11	5	5	5
ENSSSCG00000004103	454	372	331	411	683	386	280	207	239	249
ENSSSCG00000004101	570	823	682	1051	1638	622	593	479	519	382
ENSSSCG00000026042	0	1	1	1	0	0	0	0	0	0
ENSSSCG00000028948	0	0	0	0	0	0	0	0	0	0
ENSSSCG00000004105	51	59	84	117	123	103	52	53	89	44
ENSSSCG00000004106	249	356	327	259	411	393	252	201	140	159
ENSSSCG00000021892	103	162	143	169	181	132	64	99	68	83
ENSSSCG00000004104	514	618	640	936	1073	448	287	279	289	259
ENSSSCG00000028867	504	367	441	450	732	349	216	196	188	210
ENSSSCG00000004108	240	268	413	346	483	370	230	216	181	235
ENSSSCG00000030067	649	676	640	602	904	556	533	387	349	428
ENSSSCG00000004109	61	210	141	295	255	187	164	121	172	91
ENSSSCG00000004110	1014	1172	1056	1263	1553	1368	1094	839	773	767
ENSSSCG00000028974	212	245	208	268	430	277	185	144	159	161
ENSSSCG00000021079	0	0	0	0	0	0	0	0	0	0
ENSSSCG00000004112	1	6	2	1	3	2	0	0	0	0
ENSSSCG00000004113	83	121	71	103	142	156	87	58	75	69
ENSSSCG00000004114	693	393	508	548	690	618	251	114	282	214
ENSSSCG00000004117	458	543	436	755	1200	677	541	419	414	523
ENSSSCG00000004119	0	6	2	0	0	0	0	0	0	2
ENSSSCG00000004120	201	199	247	239	301	408	196	197	170	136
ENSSSCG00000004121	954	1045	495	662	947	497	377	409	301	350
ENSSSCG00000004122	70	72	101	65	142	91	59	45	63	42
ENSSSCG00000004123	1176	1493	1610	1385	1632	1409	1341	1237	1046	923
ENSSSCG00000026681	49	99	90	90	71	107	73	73	46	42
ENSSSCG00000004125	685	1610	947	1464	2072	501	468	343	284	272
ENSSSCG00000004127	377	527	316	280	496	288	199	172	175	127
ENSSSCG00000004128	1	7	0	0	4	0	2	0	1	0
ENSSSCG00000004132	331	623	529	485	781	821	582	652	350	412
ENSSSCG00000023897	0	0	0	0	1	0	1	3	0	0
ENSSSCG00000021733	0	0	0	0	1	2	1	1	0	0
ENSSSCG00000004130	129	147	119	137	171	101	38	62	54	43
ENSSSCG00000026897	64	62	65	76	109	49	21	20	20	16
ENSSSCG00000020208	0	0	0	0	0	0	0	0	0	0
ENSSSCG00000004133	1077	1070	991	1276	2135	1249	929	691	754	650
ENSSSCG00000004134	215	200	318	318	393	248	226	150	171	164
ENSSSCG00000004135	59	52	68	86	73	58	43	29	42	22
ENSSSCG00000004136	159	111	154	201	201	136	115	77	76	85
ENSSSCG00000004137	0	0	0	0	0	0	0	2	0	0
ENSSSCG00000004138	1328	1170	1043	1137	1690	1304	1053	870	670	687
ENSSSCG00000004139	275	481	368	354	369	499	411	408	319	222
ENSSSCG00000004140	141	132	175	216	284	206	124	116	73	97
ENSSSCG00000004141	0	3	0	0	0	0	0	0	0	0
ENSSSCG00000019021	0	0	0	0	0	0	0	0	0	0
ENSSSCG00000024301	0	0	0	0	0	0	0	0	0	0
ENSSSCG00000004142	422	375	614	460	1315	324	197	489	230	351
ENSSSCG00000004143	9	15	15	4	14	20	4	4	3	10
ENSSSCG00000004144	1449	1481	1407	1395	1749	1495	1450	1132	946	969
ENSSSCG00000004145	500	549	398	946	1331	356	341	225	281	212
ENSSSCG00000004146	652	588	619	758	1197	541	464	377	411	362
ENSSSCG00000004147	515	164	241	395	310	368	57	47	257	120
ENSSSCG00000004148	275	117	239	326	515	277	170	101	170	146
ENSSSCG00000004149	1217	616	497	597	974	657	416	294	414	396
ENSSSCG00000020384	0	0	0	0	0	0	0	0	0	0
ENSSSCG00000004150	186	106	157	213	335	134	48	76	66	93
ENSSSCG00000022511	0	0	0	0	0	0	0	0	0	0
ENSSSCG00000004151	0	2	1	2	3	1	2	0	0	1
ENSSSCG00000004154	1977	1944	1633	1749	3496	552	602	568	517	539
ENSSSCG00000004155	0	2	0	0	0	0	0	0	0	0
ENSSSCG00000004156	1414	2029	1378	1550	2929	1125	801	605	538	670
ENSSSCG00000004158	5	5	3	8	21	0	8	2	0	0
ENSSSCG00000004157	10	15	19	5	4	16	23	16	3	6
ENSSSCG00000004159	14	0	0	0	0	26	0	5	4	1
ENSSSCG00000004160	101	95	109	165	233	111	104	62	71	62
ENSSSCG00000020379	0	0	0	1	0	0	0	0	1	0
ENSSSCG00000026041	575	362	583	581	896	526	315	357	269	287
ENSSSCG00000031001	0	0	0	0	0	0	0	0	0	0
ENSSSCG00000004161	0	0	0	0	0	0	0	0	0	0
ENSSSCG00000004165	96	113	184	159	240	187	192	160	125	136
ENSSSCG00000004164	32	31	25	25	45	17	2	8	17	19
ENSSSCG00000004163	2868	2904	3134	3484	4507	2878	2088	1718	1688	1592
ENSSSCG00000020601	0	0	2	0	0	0	0	0	0	0
ENSSSCG00000004166	157	148	166	159	191	144	67	90	93	83
ENSSSCG00000004167	523	257	520	657	535	531	251	186	303	283
ENSSSCG00000004169	431	432	509	581	788	541	313	246	254	252
ENSSSCG00000028115	0	0	0	0	0	0	0	0	0	0
ENSSSCG00000004170	11	12	11	14	22	20	11	15	10	10
ENSSSCG00000020130	0	0	0	0	0	0	0	0	0	0
ENSSSCG00000019571	0	0	0	0	0	0	0	0	0	0
ENSSSCG00000019507	0	0	0	0	0	0	0	0	0	0
ENSSSCG00000021443	3748	5843	4432	4333	9884	1048	723	524	642	363
ENSSSCG00000004172	55	53	53	89	150	125	70	40	40	58
ENSSSCG00000022387	175	135	158	226	262	180	135	74	66	109
ENSSSCG00000004174	852	670	528	486	1496	326	324	487	301	449
ENSSSCG00000004175	0	3	5	5	5	4	2	2	2	5
ENSSSCG00000023999	2	0	0	4	2	2	2	0	0	0
ENSSSCG00000004177	14848	10302	17674	26275	33384	11614	8747	6775	9017	8203
ENSSSCG00000018972	76	24	25	43	54	23	12	11	19	9
ENSSSCG00000018450	17	9	11	20	15	9	3	3	6	3
ENSSSCG00000018352	8	2	3	7	18	5	3	5	0	0
ENSSSCG00000004178	176	82	141	109	189	205	120	96	117	91
ENSSSCG00000004179	1106	438	134	337	485	839	100	67	367	131
ENSSSCG00000004180	207	123	59	77	114	40	57	10	29	19
ENSSSCG00000004181	213	91	15	16	61	167	58	6	46	22
ENSSSCG00000019778	0	0	0	0	0	0	0	1	0	0
ENSSSCG00000004182	83	159	20	36	15	25	12	4	0	2
ENSSSCG00000004183	0	2	0	0	0	0	0	0	0	0
ENSSSCG00000004184	0	0	0	0	0	0	0	0	0	0
ENSSSCG00000004185	0	0	0	0	0	0	0	0	0	0
ENSSSCG00000004186	0	0	0	0	0	0	0	0	0	0
ENSSSCG00000027456	0	0	0	0	1	0	0	0	0	0
ENSSSCG00000004187	2	7	0	0	2	0	4	0	0	0
ENSSSCG00000028898	2	8	0	0	0	1	2	0	0	0
ENSSSCG00000004189	13	72	0	0	11	4	4	2	0	2
ENSSSCG00000004190	880	694	950	1012	1287	1063	592	488	551	526
ENSSSCG00000018825	0	3	0	0	0	0	1	0	2	0
ENSSSCG00000004191	8	8	0	1	1	10	2	0	0	2
ENSSSCG00000004192	7251	9599	10052	33135	41766	5759	2278	3723	2766	4353
ENSSSCG00000004193	1587	1355	1439	2464	4304	1492	1425	958	866	885
ENSSSCG00000028817	0	0	0	0	0	1	0	0	2	0
ENSSSCG00000004194	68	26	56	63	63	49	7	15	35	33
ENSSSCG00000004197	0	0	0	0	0	0	0	0	0	0
ENSSSCG00000023740	43	19	52	67	63	77	10	12	20	24
ENSSSCG00000023773	0	0	0	0	0	0	0	0	0	0
ENSSSCG00000004196	92	132	177	172	146	187	112	72	84	93
ENSSSCG00000020095	1	6	5	12	6	0	2	2	6	1
ENSSSCG00000029065	0	2	0	2	0	2	2	1	0	0
ENSSSCG00000004195	409	454	134	231	395	176	138	72	75	108
ENSSSCG00000022533	206	129	133	161	174	104	59	94	70	77
ENSSSCG00000004199	2398	2808	2916	3114	4497	2530	2432	1940	1815	1771
ENSSSCG00000004200	0	0	0	0	0	0	0	0	0	0
ENSSSCG00000004201	2	14	0	4	4	8	20	0	0	2
ENSSSCG00000004202	43	27	72	64	83	55	22	29	31	38
ENSSSCG00000004203	122	147	259	226	354	301	213	143	147	169
ENSSSCG00000004204	0	0	0	0	0	1	0	0	0	0
ENSSSCG00000004205	199	201	220	275	346	263	202	214	165	215
ENSSSCG00000004207	259	194	264	220	388	169	156	154	119	100
ENSSSCG00000004206	610	537	670	941	1373	567	489	516	496	536
ENSSSCG00000025669	11	11	7	12	17	13	9	5	5	2
ENSSSCG00000029684	14	35	29	20	44	26	37	16	10	12
ENSSSCG00000004209	1322	1500	1415	1652	2480	1563	1267	1339	1031	1032
ENSSSCG00000024392	2	2	3	4	5	3	3	3	0	1
ENSSSCG00000023872	0	0	0	0	0	0	0	0	0	0
ENSSSCG00000004213	0	2	0	0	0	0	0	0	0	0
ENSSSCG00000004212	0	2	0	0	0	0	0	0	0	0
ENSSSCG00000004214	0	0	0	1	3	0	0	0	0	1
ENSSSCG00000025696	0	0	0	0	0	0	0	0	0	0
ENSSSCG00000004215	117	54	122	111	207	55	56	42	35	47
ENSSSCG00000004216	393	259	358	422	663	333	247	198	264	213
ENSSSCG00000004217	681	610	833	792	1237	763	485	430	438	381
ENSSSCG00000026970	0	0	0	0	0	0	0	0	0	0
ENSSSCG00000004218	10	11	11	10	2	2	4	9	14	4
ENSSSCG00000004219	21	14	23	38	60	26	11	16	15	8
ENSSSCG00000004220	206	201	191	240	278	134	131	69	71	81
ENSSSCG00000004221	238	257	190	181	307	358	185	129	115	88
ENSSSCG00000004222	666	569	457	590	703	586	572	373	329	338
ENSSSCG00000004223	65	108	92	77	75	107	138	77	69	59
ENSSSCG00000004224	156	106	140	149	172	87	51	42	50	64
ENSSSCG00000004225	492	211	361	426	669	255	192	171	215	155
ENSSSCG00000021149	49	40	33	31	33	60	39	32	31	36
ENSSSCG00000019074	0	0	0	0	0	0	0	0	0	0
ENSSSCG00000029277	0	0	1	0	2	2	0	0	0	0
ENSSSCG00000024066	0	0	0	0	0	0	0	0	0	0
ENSSSCG00000030090	0	0	0	0	0	0	0	0	0	0
ENSSSCG00000021086	0	0	0	0	0	0	0	0	0	0
ENSSSCG00000027613	0	0	0	0	2	0	0	0	0	0
ENSSSCG00000004231	0	0	0	0	0	0	0	0	0	0
ENSSSCG00000004232	0	5	0	14	8	0	0	0	2	0
ENSSSCG00000004233	158	274	378	509	726	328	273	230	211	229
ENSSSCG00000004234	0	0	0	1	3	0	2	0	1	2
ENSSSCG00000004235	0	0	0	0	0	0	0	0	0	0
ENSSSCG00000004236	5	1	6	1	5	6	6	4	5	2
ENSSSCG00000004237	3024	2892	3800	4017	5488	3596	2487	2267	1882	1840
ENSSSCG00000004238	442	358	276	333	453	320	185	149	186	168
ENSSSCG00000025075	253	276	341	219	230	272	218	274	176	188
ENSSSCG00000027399	0	0	0	0	0	0	0	0	0	0
ENSSSCG00000028308	0	0	0	0	0	0	0	0	0	0
ENSSSCG00000004241	1423	2269	745	1195	3011	1437	659	963	670	859
ENSSSCG00000004242	119	72	98	52	114	112	39	40	36	45
ENSSSCG00000004243	0	0	0	0	0	0	0	0	0	0
ENSSSCG00000004244	145	224	272	254	281	328	185	189	173	178
ENSSSCG00000004245	84	39	60	51	78	81	18	11	32	30
ENSSSCG00000004246	38	77	54	68	88	93	57	50	49	52
ENSSSCG00000004247	249	200	260	303	360	211	172	161	156	154
ENSSSCG00000030488	133	77	130	127	187	117	44	71	88	109
ENSSSCG00000004249	74	141	93	81	85	107	55	54	45	42
ENSSSCG00000004248	141	340	165	171	159	62	154	68	76	112
ENSSSCG00000023536	0	0	2	2	1	0	0	0	0	0
ENSSSCG00000020423	0	1	0	0	0	0	0	0	0	0
ENSSSCG00000004250	2	3	0	0	0	0	10	0	0	1
ENSSSCG00000020885	885	1102	729	1004	1502	765	415	370	416	434
ENSSSCG00000004252	0	4	0	2	0	1	0	0	2	0
ENSSSCG00000004253	212	248	253	277	340	444	281	227	194	174
ENSSSCG00000004254	462	429	443	426	666	438	304	336	284	290
ENSSSCG00000026978	351	233	369	280	636	591	326	208	152	230
ENSSSCG00000004255	0	2	0	0	0	0	0	0	0	0
ENSSSCG00000004256	40	22	29	48	72	54	26	9	10	20
ENSSSCG00000004257	23	7	12	17	20	35	23	16	7	6
ENSSSCG00000019126	0	0	0	0	0	0	0	0	0	0
ENSSSCG00000004259	0	3	0	0	0	0	0	0	0	0
ENSSSCG00000004260	1276	1837	1887	1883	3475	868	1391	1046	906	964
ENSSSCG00000004261	213	120	153	212	240	90	93	80	65	124
ENSSSCG00000004262	158	127	154	165	147	153	111	83	109	86
ENSSSCG00000004263	16	2	10	11	6	8	8	10	6	11
ENSSSCG00000023834	372	149	156	245	202	320	100	34	105	86
ENSSSCG00000018549	0	0	0	0	0	0	0	0	0	0
ENSSSCG00000027649	0	0	0	0	0	0	0	0	0	0
ENSSSCG00000029062	0	0	0	0	0	0	0	0	0	0
ENSSSCG00000025496	0	0	0	0	0	0	0	0	0	0
ENSSSCG00000025941	1392	1145	1142	1425	2243	1092	672	519	573	517
ENSSSCG00000023510	0	0	0	0	0	0	0	0	0	0
ENSSSCG00000019521	0	0	0	0	0	0	0	0	0	0
ENSSSCG00000004269	0	1	0	0	0	0	0	0	0	0
ENSSSCG00000020480	0	2	0	0	0	0	0	0	0	0
ENSSSCG00000025129	0	0	0	0	0	0	0	0	0	0
ENSSSCG00000029872	2	0	0	0	0	4	0	0	2	0
ENSSSCG00000026369	0	0	0	0	0	0	0	0	0	0
ENSSSCG00000004270	9	3	1	2	3	21	0	0	18	1
ENSSSCG00000029565	0	0	0	0	0	0	0	0	0	0
ENSSSCG00000004272	478	427	549	423	732	506	319	260	286	277
ENSSSCG00000004273	14	13	7	10	2	12	3	6	5	0
ENSSSCG00000004274	5	7	0	4	2	5	0	0	3	0
ENSSSCG00000004275	577	546	694	463	860	748	531	539	429	473
ENSSSCG00000026204	26	23	54	45	73	36	18	26	21	28
ENSSSCG00000004276	164	198	209	270	375	235	151	198	154	159
ENSSSCG00000026246	118	61	26	33	74	72	66	23	51	58
ENSSSCG00000004278	0	3	0	0	0	0	0	0	0	0
ENSSSCG00000004279	193	325	303	389	620	228	176	123	150	108
ENSSSCG00000019520	0	0	0	0	0	0	0	0	0	0
ENSSSCG00000019941	0	0	0	0	0	0	0	0	0	0
ENSSSCG00000020544	0	1	0	0	0	0	0	0	0	0
ENSSSCG00000026394	0	0	0	0	0	0	0	0	0	0
ENSSSCG00000018440	0	0	0	0	0	0	0	0	0	0
ENSSSCG00000028665	0	0	0	0	0	0	0	0	0	0
ENSSSCG00000004280	144	186	143	96	274	82	100	65	40	46
ENSSSCG00000004281	118	72	142	137	137	107	54	45	66	44
ENSSSCG00000004282	5	7	8	21	14	4	1	1	3	2
ENSSSCG00000004283	4	6	4	3	1	4	0	0	2	0
ENSSSCG00000004284	3	4	0	0	0	0	0	0	4	0
ENSSSCG00000004285	0	4	0	0	0	0	0	0	0	0
ENSSSCG00000004287	0	1	0	0	0	0	0	0	0	0
ENSSSCG00000022994	53	60	47	72	108	63	54	28	35	38
ENSSSCG00000028526	31	44	30	42	54	40	40	23	10	25
ENSSSCG00000026943	32	23	71	42	56	44	38	64	46	51
ENSSSCG00000004289	342	222	274	328	542	420	278	145	192	186
ENSSSCG00000004290	33	16	80	64	95	46	101	57	65	68
ENSSSCG00000004291	86	106	81	132	123	103	63	50	73	30
ENSSSCG00000004293	766	1065	832	1210	1963	838	896	410	604	647
ENSSSCG00000004294	590	968	698	932	1351	961	526	551	448	381
ENSSSCG00000019135	3	3	1	0	0	0	3	3	2	0
ENSSSCG00000019921	0	0	0	0	0	0	0	0	0	0
ENSSSCG00000004295	0	0	0	0	0	0	0	0	0	0
ENSSSCG00000004296	0	0	0	0	0	0	0	0	0	0
ENSSSCG00000020277	0	0	0	0	0	0	0	0	0	0
ENSSSCG00000025434	25	31	15	31	28	15	13	14	4	8
ENSSSCG00000025140	373	401	650	630	682	569	319	251	258	278
ENSSSCG00000004299	331	163	120	182	240	232	83	19	138	106
ENSSSCG00000004300	48	28	28	36	87	56	25	12	34	36
ENSSSCG00000004301	4	3	9	7	7	2	0	4	4	3
ENSSSCG00000004302	154	66	77	91	124	111	24	13	28	43
ENSSSCG00000004304	391	376	341	463	768	516	390	269	247	279
ENSSSCG00000004303	174	120	183	191	338	168	107	107	134	105
ENSSSCG00000004305	14	20	18	19	35	36	9	5	15	4
ENSSSCG00000004306	281	303	454	467	641	383	220	198	252	159
ENSSSCG00000004307	1147	991	931	1449	2026	1035	719	666	638	618
ENSSSCG00000004308	0	5	4	2	2	7	1	0	0	7
ENSSSCG00000004309	2	4	2	2	2	6	0	4	0	2
ENSSSCG00000019769	0	0	0	0	0	0	0	0	0	0
ENSSSCG00000029003	2721	2523	2637	3621	4950	2057	1653	1132	1700	1668
ENSSSCG00000025426	51	40	59	63	56	58	67	28	38	29
ENSSSCG00000018235	0	0	0	0	0	1	0	0	0	0
ENSSSCG00000004311	19	28	37	35	56	60	35	28	17	12
ENSSSCG00000004313	60	33	42	27	47	35	21	34	15	25
ENSSSCG00000026249	508	230	436	329	489	428	376	264	259	209
ENSSSCG00000004314	109	72	122	114	139	169	122	55	115	68
ENSSSCG00000004315	4	9	1	1	1	10	1	0	0	0
ENSSSCG00000024249	0	6	0	0	0	2	0	0	0	1
ENSSSCG00000004317	326	564	417	656	825	405	300	241	277	246
ENSSSCG00000004318	18	10	14	16	23	21	8	21	12	5
ENSSSCG00000021691	0	0	0	0	0	0	0	0	0	0
ENSSSCG00000004322	65	53	61	56	116	121	55	44	63	49
ENSSSCG00000004324	26	19	30	51	84	29	20	7	24	25
ENSSSCG00000004328	224	381	331	368	412	516	299	295	350	254
ENSSSCG00000030625	0	0	0	0	0	0	0	0	0	0
ENSSSCG00000004327	0	1	0	1	0	0	0	0	0	1
ENSSSCG00000004329	18	67	56	39	47	152	33	65	63	42
ENSSSCG00000004331	43	46	36	46	59	38	26	21	30	21
ENSSSCG00000004330	12	14	10	15	14	10	10	4	4	2
ENSSSCG00000004332	24	72	55	61	48	88	41	61	26	37
ENSSSCG00000004334	15	62	22	32	56	56	20	15	29	12
ENSSSCG00000019674	0	0	0	0	0	0	0	0	0	0
ENSSSCG00000004336	37	61	96	29	34	64	58	58	26	26
ENSSSCG00000018695	0	0	0	0	0	0	0	0	0	0
ENSSSCG00000020518	0	0	0	0	0	0	0	0	0	0
ENSSSCG00000004337	101	122	138	101	183	156	90	120	86	108
ENSSSCG00000004338	0	0	0	0	0	0	0	0	0	0
ENSSSCG00000004339	474	465	497	450	625	439	356	313	355	316
ENSSSCG00000004340	93	108	115	96	86	61	85	88	27	55
ENSSSCG00000004341	4	4	4	4	6	14	15	10	5	4
ENSSSCG00000018143	0	0	0	0	0	0	0	0	0	0
ENSSSCG00000004342	55	55	45	44	87	45	34	39	26	26
ENSSSCG00000028811	17	8	14	19	27	10	5	2	10	7
ENSSSCG00000027002	46	29	29	18	41	23	20	18	25	22
ENSSSCG00000004343	18	14	18	10	10	15	11	14	13	5
ENSSSCG00000004344	44	30	32	51	49	32	15	33	28	29
ENSSSCG00000023339	0	0	0	0	0	0	0	0	0	0
ENSSSCG00000004345	0	0	2	1	0	0	0	0	0	0
ENSSSCG00000027413	0	0	0	0	0	0	0	0	0	0
ENSSSCG00000025073	0	0	0	0	0	0	0	0	0	0
ENSSSCG00000019812	0	0	0	0	0	0	0	0	0	0
ENSSSCG00000018969	0	0	0	0	0	0	0	0	0	0
ENSSSCG00000004346	2	2	0	0	0	0	0	0	0	0
ENSSSCG00000004347	297	245	397	418	596	411	300	246	215	208
ENSSSCG00000004348	0	0	0	0	0	0	0	0	0	0
ENSSSCG00000004349	39	24	22	39	40	27	26	12	22	22
ENSSSCG00000023154	10	23	10	16	30	16	16	10	10	13
ENSSSCG00000004350	288	186	250	248	347	343	296	200	212	208
ENSSSCG00000004351	87	62	69	82	104	53	52	26	33	45
ENSSSCG00000029638	133	123	207	158	286	199	159	120	140	110
ENSSSCG00000004353	567	486	492	491	624	481	316	262	258	244
ENSSSCG00000004354	0	1	0	0	0	0	0	0	0	0
ENSSSCG00000004355	27	22	12	20	23	13	7	9	13	17
ENSSSCG00000004356	0	3	0	0	0	0	0	0	0	0
ENSSSCG00000004357	0	7	0	0	0	0	0	0	0	0
ENSSSCG00000004358	311	247	310	399	564	269	214	161	228	192
ENSSSCG00000019986	4	0	0	2	0	0	0	0	0	0
ENSSSCG00000004359	20	23	32	25	40	31	25	23	10	18
ENSSSCG00000028744	12	16	12	17	14	11	6	12	10	0
ENSSSCG00000024589	0	0	0	0	0	0	0	0	0	0
ENSSSCG00000029707	1	3	2	6	4	6	2	7	0	2
ENSSSCG00000004360	0	2	0	0	0	0	0	0	0	0
ENSSSCG00000021300	0	9	11	8	10	10	8	4	4	4
ENSSSCG00000029152	0	3	0	0	0	0	0	0	0	0
ENSSSCG00000004361	0	7	1	1	12	4	0	0	1	4
ENSSSCG00000004364	372	338	412	392	594	381	289	235	285	222
ENSSSCG00000004365	0	2	0	0	0	0	0	0	0	0
ENSSSCG00000004366	2	12	2	0	5	8	0	4	3	2
ENSSSCG00000004367	40	14	13	10	14	24	6	4	12	4
ENSSSCG00000004368	435	368	413	625	794	413	332	288	278	263
ENSSSCG00000004369	142	211	156	159	222	119	53	85	80	103
ENSSSCG00000025497	1	0	0	0	0	0	0	0	0	0
ENSSSCG00000004371	319	791	386	457	804	430	259	159	186	223
ENSSSCG00000004373	30	16	34	34	42	18	23	8	8	9
ENSSSCG00000004374	2	3	0	0	6	10	2	0	2	2
ENSSSCG00000019893	0	0	0	0	0	0	0	0	0	0
ENSSSCG00000031023	679	472	411	611	503	208	167	78	223	117
ENSSSCG00000026609	0	1	0	0	0	0	0	0	0	0
ENSSSCG00000004379	46	36	32	45	33	62	26	47	35	48
ENSSSCG00000004380	45	42	34	14	15	14	15	11	5	20
ENSSSCG00000004381	23	38	25	30	12	22	5	2	21	10
ENSSSCG00000004382	1329	1631	1486	1686	2659	1746	1380	1055	1031	975
ENSSSCG00000004383	478	700	574	514	870	637	524	464	396	333
ENSSSCG00000004384	20	28	14	16	26	16	31	5	14	6
ENSSSCG00000004385	1202	1266	1212	1535	2330	1296	1037	919	893	933
ENSSSCG00000024176	8	4	0	4	6	10	7	6	0	4
ENSSSCG00000004386	0	5	8	9	25	18	13	4	11	4
ENSSSCG00000004387	556	560	392	397	548	490	277	388	179	277
ENSSSCG00000004388	172	54	97	151	175	103	43	35	71	47
ENSSSCG00000004390	464	246	650	311	502	398	252	211	168	173
ENSSSCG00000004389	0	0	0	2	0	0	0	0	0	0
ENSSSCG00000020883	35	28	50	29	38	61	42	41	22	24
ENSSSCG00000004391	12	9	17	12	17	16	13	8	6	15
ENSSSCG00000030406	208	72	65	79	76	120	55	28	58	50
ENSSSCG00000004415	868	292	305	477	455	385	129	79	261	194
ENSSSCG00000004414	3055	3888	2735	3011	4307	3198	2285	2132	2025	2025
ENSSSCG00000004413	238	98	132	134	163	198	47	36	56	43
ENSSSCG00000004408	952	971	575	783	1418	452	296	172	371	342
ENSSSCG00000004412	932	1021	962	1340	1498	715	559	535	540	651
ENSSSCG00000004411	159	373	296	417	563	246	159	100	167	106
ENSSSCG00000004410	104	43	26	79	60	44	23	6	33	32
ENSSSCG00000020960	28	6	22	11	22	40	6	5	8	10
ENSSSCG00000028519	23	7	34	11	18	33	6	5	9	7
ENSSSCG00000022201	14	12	28	12	15	20	10	8	11	6
ENSSSCG00000004406	0	1	0	0	0	0	0	0	0	0
ENSSSCG00000004405	82	95	112	189	242	109	77	58	88	52
ENSSSCG00000004404	115	79	84	76	181	44	44	47	27	34
ENSSSCG00000004403	447	427	471	475	726	466	388	282	285	238
ENSSSCG00000004402	43	49	46	70	58	53	28	18	17	26
ENSSSCG00000004401	216	153	283	259	506	184	161	143	119	160
ENSSSCG00000004399	4	5	0	27	27	16	0	2	2	2
ENSSSCG00000004396	0	2	1	0	0	0	0	0	0	0
ENSSSCG00000004395	0	9	9	7	15	20	13	11	4	11
ENSSSCG00000004394	100	100	71	152	154	111	39	39	47	24
ENSSSCG00000004393	345	348	286	381	563	400	245	239	215	198
ENSSSCG00000004392	1027	1968	970	1099	1512	1005	520	437	492	424
ENSSSCG00000025703	48	58	96	68	76	90	61	40	47	40
ENSSSCG00000004419	13	34	14	16	46	40	18	11	11	6
ENSSSCG00000004417	17	17	17	23	30	28	13	14	17	15
ENSSSCG00000004418	4	2	0	0	2	0	2	2	0	2
ENSSSCG00000025574	0	0	0	0	0	0	0	0	0	0
ENSSSCG00000025439	49	47	40	35	35	36	23	24	24	26
ENSSSCG00000004420	1321	799	815	951	1660	648	529	303	454	491
ENSSSCG00000004421	944	1218	1413	1523	1982	956	1026	788	709	742
ENSSSCG00000027382	0	0	0	0	0	0	0	0	0	0
ENSSSCG00000004422	47	7	9	37	23	53	5	8	33	12
ENSSSCG00000004423	96	44	92	137	100	113	32	31	71	21
ENSSSCG00000004424	42	17	15	39	47	37	7	5	10	14
ENSSSCG00000004425	3985	3230	5310	5502	8124	3619	3146	3053	2566	2756
ENSSSCG00000004428	78	75	106	83	105	73	71	95	58	55
ENSSSCG00000004427	0	1	0	0	0	0	0	0	0	0
ENSSSCG00000004426	0	1	0	0	0	1	0	0	0	0
ENSSSCG00000027838	0	0	0	0	0	0	0	0	0	0
ENSSSCG00000023610	3144	3208	4029	3910	5365	3716	3054	3204	2768	2457
ENSSSCG00000004432	725	630	633	868	1486	850	620	504	539	504
ENSSSCG00000004433	2	3	2	10	0	0	6	2	1	0
ENSSSCG00000004434	335	159	95	158	173	139	51	35	93	70
ENSSSCG00000004435	284	166	169	222	276	349	148	100	126	152
ENSSSCG00000004436	6	21	11	1	7	8	2	0	0	6
ENSSSCG00000004439	89	54	117	68	87	111	72	62	50	37
ENSSSCG00000004438	470	369	460	467	499	478	322	244	254	278
ENSSSCG00000004441	493	868	607	642	1084	541	473	482	262	269
ENSSSCG00000004444	69	111	120	122	179	47	58	52	56	40
ENSSSCG00000004445	2	2	2	2	0	6	0	0	2	0
ENSSSCG00000004446	552	507	605	832	1244	562	382	321	335	284
ENSSSCG00000025656	0	0	0	0	0	0	0	0	0	0
ENSSSCG00000004450	0	0	0	0	0	0	0	0	0	0
ENSSSCG00000004451	0	2	0	0	0	0	0	0	0	0
ENSSSCG00000004453	0	5	3	4	4	1	0	0	5	2
ENSSSCG00000004452	135	45	174	71	147	286	110	226	20	35
ENSSSCG00000004454	103	64	123	61	119	107	71	51	28	33
ENSSSCG00000029129	71	71	125	141	155	131	39	58	71	75
ENSSSCG00000004456	285	329	326	378	602	477	260	253	246	217
ENSSSCG00000004457	683	538	675	618	847	1025	505	341	435	358
ENSSSCG00000026346	6	25	10	12	20	5	5	6	10	2
ENSSSCG00000025745	9	22	23	8	14	13	10	6	7	8
ENSSSCG00000004458	113	39	43	27	99	143	30	39	48	36
ENSSSCG00000004460	780	557	719	777	1145	839	534	445	438	382
ENSSSCG00000023353	0	0	0	0	0	0	0	0	0	0
ENSSSCG00000004463	0	0	0	0	0	0	0	0	0	0
ENSSSCG00000004464	510	557	500	640	1438	346	266	195	246	201
ENSSSCG00000023645	0	0	0	0	0	0	0	0	0	0
ENSSSCG00000022379	23	24	22	26	27	11	13	7	15	20
ENSSSCG00000026384	0	0	0	1	0	1	0	0	0	0
ENSSSCG00000004465	17	25	16	28	37	34	9	11	25	14
ENSSSCG00000004466	23	17	19	54	41	21	18	10	17	14
ENSSSCG00000028080	6	4	8	10	24	12	7	2	5	2
ENSSSCG00000004468	42	27	39	49	67	39	11	5	37	28
ENSSSCG00000004469	64	38	57	80	117	153	28	16	42	33
ENSSSCG00000004470	691	568	784	851	1181	619	527	375	435	411
ENSSSCG00000004473	60	90	128	105	155	132	73	91	81	65
ENSSSCG00000004472	110	39	64	78	81	66	37	38	37	23
ENSSSCG00000004475	70	99	100	166	365	173	81	75	36	46
ENSSSCG00000023687	0	0	0	0	0	0	0	0	0	0
ENSSSCG00000004477	0	4	0	0	0	0	0	1	0	0
ENSSSCG00000004478	1414	1670	1243	1122	1702	956	912	791	819	663
ENSSSCG00000020702	1781	1722	2166	1833	2803	1762	1434	1034	976	965
ENSSSCG00000019589	0	0	0	0	0	0	0	0	0	0
ENSSSCG00000028780	41	56	63	52	88	94	68	63	38	29
ENSSSCG00000024138	4	8	11	1	4	3	4	2	2	0
ENSSSCG00000004479	218	137	178	135	206	181	88	93	70	99
ENSSSCG00000030275	31	56	38	26	65	96	49	68	16	34
ENSSSCG00000030121	0	0	0	0	0	0	0	0	0	0
ENSSSCG00000004484	1336	1538	1313	1390	2710	2599	1555	1963	1004	1273
ENSSSCG00000004480	497	489	462	813	998	433	269	262	292	267
ENSSSCG00000019933	0	0	0	0	0	0	0	0	0	0
ENSSSCG00000004485	249	174	287	210	464	266	243	208	197	235
ENSSSCG00000004486	259	276	357	333	509	370	302	231	190	219
ENSSSCG00000004489	108535	88842	130843	136779	212330	103674	88652	58777	71355	77868
ENSSSCG00000004487	231	203	232	271	339	211	137	82	121	71
ENSSSCG00000021383	106	72	99	99	152	103	76	44	63	41
ENSSSCG00000025743	14	11	25	9	12	20	21	9	10	7
ENSSSCG00000004490	7	17	22	12	17	18	26	26	24	14
ENSSSCG00000018364	0	0	0	0	0	0	0	0	0	0
ENSSSCG00000004491	0	12	4	2	2	0	0	0	0	2
ENSSSCG00000004492	31	45	20	8	6	44	43	28	13	0
ENSSSCG00000004493	5	5	4	3	4	3	2	15	4	0
ENSSSCG00000004494	442	420	615	493	859	448	369	295	364	295
ENSSSCG00000021072	16	43	65	40	66	90	43	47	44	32
ENSSSCG00000021219	8	8	10	22	19	24	30	18	8	13
ENSSSCG00000004497	284	628	459	423	727	501	527	285	247	215
ENSSSCG00000004498	155	128	161	273	321	157	77	70	84	64
ENSSSCG00000004499	4008	3550	3242	5010	6934	3224	2225	1940	2280	1873
ENSSSCG00000004500	419	377	361	368	537	413	295	235	275	194
ENSSSCG00000004501	0	0	0	0	0	0	2	0	0	0
ENSSSCG00000004502	0	9	0	1	2	1	0	1	0	0
ENSSSCG00000004503	2	7	21	5	8	4	3	4	0	2
ENSSSCG00000028984	0	0	0	0	0	0	0	0	1	0
ENSSSCG00000004505	203	133	180	182	218	212	158	141	137	111
ENSSSCG00000028076	78	35	65	76	62	112	27	30	49	37
ENSSSCG00000004506	696	667	689	932	1369	738	631	579	549	614
ENSSSCG00000004507	1372	1301	1151	928	1358	956	768	639	686	602
ENSSSCG00000004508	427	235	261	416	691	227	203	160	185	167
ENSSSCG00000029642	10607	8511	10710	12997	19833	7505	7100	4465	6012	6370
ENSSSCG00000030194	2	0	0	0	2	1	0	2	0	0
ENSSSCG00000028329	7	11	7	7	12	5	0	2	3	1
ENSSSCG00000024372	3	6	5	6	7	2	2	4	7	0
ENSSSCG00000027951	25	25	26	33	65	26	23	22	20	27
ENSSSCG00000025083	0	0	0	2	0	0	0	0	0	0
ENSSSCG00000030463	37	42	33	29	34	29	40	19	22	12
ENSSSCG00000004509	711	628	537	783	1304	239	126	240	172	232
ENSSSCG00000004510	305	225	428	478	773	299	205	159	207	240
ENSSSCG00000020045	16	0	2	0	0	0	0	2	0	2
ENSSSCG00000020491	3	3	0	0	0	0	0	0	0	2
ENSSSCG00000004511	674	484	546	783	1130	960	437	417	469	366
ENSSSCG00000025161	7	10	7	11	6	27	7	0	8	11
ENSSSCG00000004513	0	0	0	0	0	0	0	0	0	0
ENSSSCG00000021016	0	2	0	0	0	0	0	0	0	0
ENSSSCG00000004515	11	3	2	3	4	6	4	8	5	7
ENSSSCG00000027690	79	46	24	34	76	68	27	27	30	26
ENSSSCG00000004516	1307	1167	1426	1792	2120	1117	789	676	804	749
ENSSSCG00000004517	1011	996	1182	1702	1970	895	701	564	680	669
ENSSSCG00000004518	17	21	21	38	57	25	17	13	13	2
ENSSSCG00000004520	8	26	12	59	94	34	11	14	23	12
ENSSSCG00000004521	0	0	0	4	0	0	0	1	0	2
ENSSSCG00000004522	336	477	399	553	671	553	303	285	329	205
ENSSSCG00000024479	85	80	131	109	143	127	70	89	73	68
ENSSSCG00000019329	0	0	0	0	0	0	0	0	0	0
ENSSSCG00000004524	1035	885	893	920	1301	983	697	780	618	621
ENSSSCG00000004525	267	380	228	319	430	324	239	249	147	164
ENSSSCG00000004527	1	2	0	1	1	2	0	1	0	0
ENSSSCG00000004528	749	755	771	1000	1440	725	584	438	430	432
ENSSSCG00000004529	168	145	287	278	340	178	133	119	131	139
ENSSSCG00000004530	4	2	8	3	13	5	2	4	1	4
ENSSSCG00000004531	37	34	47	61	76	105	72	25	53	66
ENSSSCG00000004532	0	0	0	0	0	0	0	0	0	0
ENSSSCG00000004533	17	16	13	9	20	60	27	19	18	6
ENSSSCG00000004534	15	16	32	16	50	24	25	20	7	7
ENSSSCG00000004535	287	491	481	452	519	495	387	408	309	267
ENSSSCG00000020381	0	0	0	0	0	0	0	0	0	0
ENSSSCG00000004537	465	526	490	607	882	596	340	311	295	264
ENSSSCG00000004538	82	99	93	86	113	204	142	68	69	57
ENSSSCG00000029836	300	226	304	390	478	405	284	218	214	233
ENSSSCG00000004540	0	0	0	0	0	0	0	0	0	0
ENSSSCG00000030235	0	0	0	0	0	0	0	0	0	0
ENSSSCG00000004539	0	0	0	0	0	0	0	0	0	0
ENSSSCG00000004541	265	273	286	349	457	342	220	220	195	193
ENSSSCG00000004542	1193	1198	1291	1363	1609	1319	794	750	702	569
ENSSSCG00000004543	191	128	147	200	200	210	150	67	124	107
ENSSSCG00000004544	175	210	228	262	362	274	170	127	142	137
ENSSSCG00000004545	4	9	0	4	6	0	4	0	4	0
ENSSSCG00000004546	149	110	166	257	392	208	118	93	102	72
ENSSSCG00000026645	0	2	0	2	6	0	0	0	0	0
ENSSSCG00000004547	257	387	301	365	537	357	243	186	187	199
ENSSSCG00000004548	15	10	3	26	21	18	4	14	11	2
ENSSSCG00000020916	29	23	38	42	60	40	20	27	29	10
ENSSSCG00000004549	154	120	112	139	137	44	91	67	81	65
ENSSSCG00000004550	1946	1643	2018	2414	3508	1747	1573	1183	1102	1063
ENSSSCG00000004551	1157	1072	1113	1069	1498	1686	1285	1139	973	1012
ENSSSCG00000004552	241	167	168	325	426	199	117	110	103	144
ENSSSCG00000004554	274	210	167	411	384	136	87	121	150	68
ENSSSCG00000022697	5	6	6	12	4	7	15	9	9	8
ENSSSCG00000004555	0	0	0	3	0	0	0	0	0	0
ENSSSCG00000004558	26	35	44	40	44	83	30	27	39	26
ENSSSCG00000004557	1282	1066	1340	2144	3092	1276	774	763	897	717
ENSSSCG00000004556	523	417	398	494	744	346	322	245	252	309
ENSSSCG00000004560	14	8	23	26	52	22	25	17	14	10
ENSSSCG00000021588	171	84	130	181	460	105	155	90	84	116
ENSSSCG00000004561	441	551	709	621	843	634	549	410	415	391
ENSSSCG00000020403	0	1	0	0	0	0	0	0	0	0
ENSSSCG00000028737	21	14	11	13	31	20	25	22	22	15
ENSSSCG00000004563	92	63	106	89	142	115	82	49	74	63
ENSSSCG00000029654	44	34	44	25	43	41	33	25	29	23
ENSSSCG00000004565	30	78	8	0	8	7	7	13	5	3
ENSSSCG00000004567	26	23	38	24	31	19	17	23	18	16
ENSSSCG00000026571	1174	1413	1165	1495	2036	1285	1164	791	847	740
ENSSSCG00000023158	545	606	665	732	1075	543	450	269	380	332
ENSSSCG00000004569	412	483	404	378	524	242	182	131	143	122
ENSSSCG00000004570	2158	3050	3087	2954	4422	2341	1543	1642	1143	1370
ENSSSCG00000024088	181	117	129	184	286	109	93	85	70	100
ENSSSCG00000018544	0	0	0	0	0	0	0	0	0	0
ENSSSCG00000024863	41	55	36	60	73	35	45	25	34	34
ENSSSCG00000029795	13	28	21	32	31	26	30	20	33	18
ENSSSCG00000004571	24	26	16	26	21	25	16	14	14	23
ENSSSCG00000025668	14	13	20	17	18	27	22	14	21	7
ENSSSCG00000022253	0	0	0	0	0	0	0	0	0	0
ENSSSCG00000004572	17	3	5	9	3	0	0	0	1	2
ENSSSCG00000004573	15	15	9	23	12	16	8	12	7	8
ENSSSCG00000030636	6	17	14	8	19	14	14	11	10	3
ENSSSCG00000024949	0	0	0	0	0	0	0	0	0	0
ENSSSCG00000027318	0	3	4	6	3	14	6	5	0	1
ENSSSCG00000023568	20	26	26	33	31	35	30	24	14	7
ENSSSCG00000023100	0	1	0	1	0	1	0	0	0	0
ENSSSCG00000026189	54	53	68	77	62	59	66	37	59	32
ENSSSCG00000025747	30	28	62	71	60	50	38	35	28	33
ENSSSCG00000004575	1820	1330	1340	1926	1963	723	830	597	915	1060
ENSSSCG00000004576	267	266	211	242	320	240	165	133	112	80
ENSSSCG00000004577	362	255	431	390	543	330	232	167	182	168
ENSSSCG00000004578	9366	8755	8023	9510	16390	7730	4804	3947	3835	3950
ENSSSCG00000004579	20	18	4	6	7	2	3	3	4	0
ENSSSCG00000004580	0	0	0	0	0	0	0	0	0	0
ENSSSCG00000004581	0	0	0	0	0	0	0	0	0	0
ENSSSCG00000020189	0	0	0	0	0	0	0	0	0	0
ENSSSCG00000004582	38	66	83	74	115	53	35	30	35	29
ENSSSCG00000004583	282	317	308	403	552	266	190	172	146	170
ENSSSCG00000004584	13	18	9	13	53	22	10	4	25	14
ENSSSCG00000004585	4	1	1	3	1	3	0	0	0	2
ENSSSCG00000004586	177	128	139	201	285	165	86	56	83	93
ENSSSCG00000004587	870	808	1187	1065	1688	1183	886	690	551	691
ENSSSCG00000018846	0	0	1	0	0	0	0	0	0	0
ENSSSCG00000004588	50	55	35	88	88	32	25	25	30	18
ENSSSCG00000004589	507	525	408	420	575	571	441	422	356	320
ENSSSCG00000004592	476	553	857	838	1097	602	392	273	273	260
ENSSSCG00000004590	1075	1187	1568	1633	2070	892	652	414	504	546
ENSSSCG00000023625	6	6	4	8	5	6	13	2	9	0
ENSSSCG00000024131	35	55	34	36	88	87	29	41	41	21
ENSSSCG00000004594	36	78	64	62	92	104	59	63	41	37
ENSSSCG00000029184	0	4	10	3	7	13	10	6	2	4
ENSSSCG00000024660	3803	2877	4239	5274	5939	2895	2522	1569	2036	2073
ENSSSCG00000021143	2	18	8	28	22	13	7	7	5	1
ENSSSCG00000004595	1776	2063	1937	1907	2691	2006	1519	1401	1194	1145
ENSSSCG00000004596	36	34	57	59	56	35	41	28	32	31
ENSSSCG00000019377	0	0	0	0	0	0	0	0	0	0
ENSSSCG00000004597	13	22	27	28	76	17	7	16	19	10
ENSSSCG00000025578	58	25	60	74	70	81	40	78	49	24
ENSSSCG00000023356	6	6	15	8	3	11	5	13	6	3
ENSSSCG00000030605	569	563	751	754	1080	581	387	395	357	334
ENSSSCG00000004598	487	818	872	847	1105	1049	821	712	664	549
ENSSSCG00000026445	64	82	99	93	110	121	91	94	62	51
ENSSSCG00000004600	1774	1433	1981	1704	2681	1827	1372	1219	1130	964
ENSSSCG00000026960	243	224	362	257	365	266	200	187	173	172
ENSSSCG00000018304	1	0	0	0	0	1	0	0	0	2
ENSSSCG00000004601	92	56	47	56	74	77	28	14	41	20
ENSSSCG00000021582	0	0	0	0	0	0	0	0	0	0
ENSSSCG00000004602	119	57	93	118	129	114	42	13	42	32
ENSSSCG00000029928	0	0	0	0	0	0	0	0	0	0
ENSSSCG00000024210	7	0	6	6	2	14	10	2	6	7
ENSSSCG00000020082	0	0	0	0	2	0	0	0	0	0
ENSSSCG00000004603	436	469	490	575	734	634	489	379	421	360
ENSSSCG00000029459	17	18	26	14	35	30	14	20	8	18
ENSSSCG00000024042	1	0	1	0	0	1	0	0	0	3
ENSSSCG00000023413	53	94	115	87	117	98	100	105	65	75
ENSSSCG00000004607	57	43	108	93	67	131	72	55	42	48
ENSSSCG00000004608	42	16	31	35	42	51	16	3	10	13
ENSSSCG00000004610	132	191	222	154	229	253	133	124	102	87
ENSSSCG00000018806	0	1	2	1	1	1	0	0	0	0
ENSSSCG00000024046	907	830	915	898	1221	786	673	515	592	642
ENSSSCG00000023260	21	22	27	26	29	24	21	12	15	13
ENSSSCG00000004612	857	1060	804	1429	2199	779	992	487	647	734
ENSSSCG00000024983	543	538	484	574	792	564	306	289	335	243
ENSSSCG00000004614	1	8	6	2	6	8	4	2	2	6
ENSSSCG00000030193	0	0	0	0	0	0	0	0	0	0
ENSSSCG00000025257	1	2	0	0	0	0	0	0	0	0
ENSSSCG00000024057	3	16	8	1	6	9	0	3	8	0
ENSSSCG00000004615	26	23	32	2	10	17	6	8	6	3
ENSSSCG00000004616	0	2	0	0	0	0	0	0	0	0
ENSSSCG00000004617	655	571	660	687	865	639	430	293	430	327
ENSSSCG00000004618	1231	1088	870	1049	1388	832	641	598	598	447
ENSSSCG00000004620	776	608	633	727	1209	835	625	402	427	381
ENSSSCG00000004621	442	301	375	421	479	640	190	163	252	240
ENSSSCG00000004622	527	374	445	589	755	415	329	286	279	301
ENSSSCG00000004623	2	0	0	0	0	0	0	0	0	0
ENSSSCG00000004624	940	958	634	636	1318	612	381	367	407	266
ENSSSCG00000004625	302	226	199	278	420	363	176	133	180	139
ENSSSCG00000004626	380	916	516	514	773	770	527	365	299	319
ENSSSCG00000004630	37	32	24	54	40	23	14	27	34	32
ENSSSCG00000004629	48	123	86	77	130	72	37	57	65	50
ENSSSCG00000004628	50	59	52	50	65	70	59	52	26	38
ENSSSCG00000004631	259	188	258	243	310	205	245	98	148	129
ENSSSCG00000004632	37	44	51	20	47	31	12	6	15	25
ENSSSCG00000030168	2	7	3	0	0	0	0	0	0	0
ENSSSCG00000004633	19	12	27	36	79	37	22	16	8	16
ENSSSCG00000004634	151	124	135	129	136	161	109	62	80	64
ENSSSCG00000004635	688	888	671	651	897	761	529	549	552	376
ENSSSCG00000004636	1212	1085	1486	1363	1838	1467	1013	793	834	715
ENSSSCG00000020575	0	0	0	0	0	0	0	0	0	0
ENSSSCG00000004638	29	40	70	52	57	53	54	29	32	24
ENSSSCG00000004639	616	622	681	741	1015	858	635	450	404	364
ENSSSCG00000020721	3	6	4	12	10	3	4	3	3	3
ENSSSCG00000004642	3	0	1	1	0	2	0	0	0	0
ENSSSCG00000004645	208	185	266	269	347	199	175	137	133	125
ENSSSCG00000004644	14	21	16	18	30	18	10	2	9	7
ENSSSCG00000004643	19	16	2	13	2	21	2	0	15	4
ENSSSCG00000004646	31	27	21	34	62	40	24	23	26	16
ENSSSCG00000004647	235	198	410	366	457	252	202	130	121	146
ENSSSCG00000004648	10	5	16	22	24	16	10	18	4	6
ENSSSCG00000027906	0	0	0	1	0	1	1	1	0	2
ENSSSCG00000020664	3	0	3	0	1	2	0	5	2	2
ENSSSCG00000004650	14	4	12	11	19	11	18	20	8	8
ENSSSCG00000020800	0	0	0	0	0	0	0	0	0	0
ENSSSCG00000004651	361	316	298	436	622	465	326	220	253	296
ENSSSCG00000004652	353	303	372	417	623	507	402	239	211	268
ENSSSCG00000004653	1809	1668	2120	1886	2595	2957	1807	1797	1277	1349
ENSSSCG00000004655	0	11	2	2	4	8	0	3	2	3
ENSSSCG00000004656	140	133	261	281	383	296	165	170	119	137
ENSSSCG00000004657	62	85	94	101	144	43	61	62	50	49
ENSSSCG00000004658	754	838	1211	743	1068	1352	984	1169	606	694
ENSSSCG00000026096	203	124	153	303	295	123	90	84	99	64
ENSSSCG00000004659	15	23	16	22	44	4	11	7	14	8
ENSSSCG00000004661	140	146	129	145	166	113	86	86	85	57
ENSSSCG00000004662	48	46	54	42	33	22	36	34	25	34
ENSSSCG00000004663	127	76	234	138	114	222	254	181	153	140
ENSSSCG00000030173	0	0	0	0	0	0	0	0	0	0
ENSSSCG00000004664	0	0	0	0	0	0	0	0	0	0
ENSSSCG00000004665	125	54	67	372	441	82	63	48	208	155
ENSSSCG00000004666	732	374	353	470	590	545	366	203	367	276
ENSSSCG00000030710	9	21	28	28	26	38	28	31	14	19
ENSSSCG00000004668	25	54	43	29	36	43	33	34	25	32
ENSSSCG00000004672	297	227	315	187	205	193	184	165	201	190
ENSSSCG00000004671	47	45	87	54	73	65	54	71	54	50
ENSSSCG00000004670	80	76	75	96	121	52	38	23	21	35
ENSSSCG00000018328	0	0	0	0	0	0	0	0	0	0
ENSSSCG00000004673	8	8	5	13	62	9	4	6	3	12
ENSSSCG00000004674	109	69	71	112	223	131	109	80	79	89
ENSSSCG00000004675	427	226	316	413	698	305	256	230	232	217
ENSSSCG00000004676	758	366	372	582	902	575	306	217	298	343
ENSSSCG00000004677	562	302	417	684	981	556	301	194	283	297
ENSSSCG00000004678	2454	1461	1715	2141	3441	1667	1272	972	1396	1345
ENSSSCG00000019275	0	0	0	0	0	0	0	0	0	0
ENSSSCG00000004679	257	207	250	320	526	224	181	140	204	115
ENSSSCG00000004680	0	1	0	0	0	0	0	0	0	0
ENSSSCG00000004681	0	13	0	0	0	0	0	0	0	0
ENSSSCG00000004687	17084	16584	13457	16538	21315	10483	9328	7675	9502	7855
ENSSSCG00000004684	57	74	93	86	110	132	79	42	53	53
ENSSSCG00000004682	147	1313	196	1083	2953	397	723	168	638	933
ENSSSCG00000020814	1	0	2	1	2	0	0	0	0	1
ENSSSCG00000024783	165	179	178	224	375	294	185	158	159	153
ENSSSCG00000030483	11	16	22	16	23	18	15	15	6	13
ENSSSCG00000026172	2	2	2	3	1	4	2	1	1	2
ENSSSCG00000023996	28	25	24	13	47	28	19	14	14	16
ENSSSCG00000028089	434	368	440	580	777	390	284	189	254	264
ENSSSCG00000004691	130	162	184	219	380	325	149	140	134	78
ENSSSCG00000004690	78	86	73	101	103	117	62	67	39	59
ENSSSCG00000004693	136	171	173	171	229	165	129	98	79	102
ENSSSCG00000027562	0	3	0	0	0	1	0	0	0	0
ENSSSCG00000004694	14	16	44	32	32	21	10	3	13	4
ENSSSCG00000004695	216	314	323	324	521	241	217	114	168	153
ENSSSCG00000025604	62	69	74	90	117	89	52	55	43	33
ENSSSCG00000004697	461	316	369	665	821	325	288	184	235	196
ENSSSCG00000004698	284	267	426	404	541	399	317	244	277	216
ENSSSCG00000024263	4109	3046	3541	5201	6409	2827	2159	1932	2137	2047
ENSSSCG00000018734	38	40	48	55	77	22	33	18	26	23
ENSSSCG00000004699	41	95	89	442	147	54	23	26	82	29
ENSSSCG00000004700	4659	5098	5039	6832	10485	6034	3938	3534	3468	2935
ENSSSCG00000018230	0	0	0	0	0	0	0	0	0	0
ENSSSCG00000004701	309	199	303	325	429	294	206	150	240	211
ENSSSCG00000019464	0	2	0	2	0	2	0	0	0	0
ENSSSCG00000004702	53	32	26	25	17	32	18	12	24	9
ENSSSCG00000004703	494	116	189	360	314	373	122	63	222	83
ENSSSCG00000021981	23	24	14	28	9	55	21	13	22	18
ENSSSCG00000004704	458	333	466	487	469	530	317	214	246	220
ENSSSCG00000004705	220	249	215	206	231	243	145	189	153	137
ENSSSCG00000026825	0	0	0	0	0	0	0	0	0	0
ENSSSCG00000004706	0	0	0	0	0	0	0	0	0	0
ENSSSCG00000024856	0	0	0	0	0	0	0	0	0	0
ENSSSCG00000004708	124	114	124	119	160	130	105	80	96	86
ENSSSCG00000004709	234	145	263	261	339	287	230	186	201	157
ENSSSCG00000004710	66	59	95	112	155	155	54	79	69	51
ENSSSCG00000004711	81	104	169	196	255	129	52	66	69	75
ENSSSCG00000004712	0	8	0	0	0	0	0	0	4	0
ENSSSCG00000004713	2	7	9	16	198	6	2	7	1	23
ENSSSCG00000028721	52	55	48	46	95	36	26	19	22	57
ENSSSCG00000023164	55	44	74	58	126	60	50	55	27	43
ENSSSCG00000004714	13	20	26	11	12	5	10	6	8	2
ENSSSCG00000023179	23	27	27	22	9	32	25	12	19	17
ENSSSCG00000004716	25	23	28	25	60	46	12	4	12	41
ENSSSCG00000004717	802	733	747	837	1042	849	704	472	541	508
ENSSSCG00000004718	256	244	190	167	162	248	131	100	124	85
ENSSSCG00000004719	714	481	736	851	812	420	474	386	481	479
ENSSSCG00000004720	686	794	890	1011	1381	629	821	602	558	684
ENSSSCG00000022039	106	162	138	145	190	146	221	146	137	147
ENSSSCG00000004724	127	154	153	188	206	129	93	66	85	63
ENSSSCG00000004726	493	600	671	664	864	573	449	382	316	341
ENSSSCG00000004727	1202	1547	1154	1035	1780	1310	902	784	794	820
ENSSSCG00000004725	403	392	387	513	778	635	389	396	313	330
ENSSSCG00000004728	248	353	287	510	864	229	205	157	183	233
ENSSSCG00000004729	594	378	359	433	440	374	218	122	281	243
ENSSSCG00000004730	530	713	759	745	927	766	535	411	399	369
ENSSSCG00000004731	1686	1520	1916	2331	2391	1604	1344	997	1263	946
ENSSSCG00000004732	2	9	0	0	1	2	0	1	0	2
ENSSSCG00000004733	0	10	0	0	0	0	0	0	1	2
ENSSSCG00000004734	0	1	0	0	0	0	0	0	0	0
ENSSSCG00000025080	0	2	0	0	0	0	0	0	0	0
ENSSSCG00000024566	0	5	0	1	0	0	0	0	0	0
ENSSSCG00000004735	30	60	39	46	99	69	34	47	29	38
ENSSSCG00000022540	0	0	1	0	2	1	2	2	1	0
ENSSSCG00000027182	737	739	1173	1137	1350	1010	768	539	572	580
ENSSSCG00000004738	1101	879	666	947	1504	611	627	472	461	415
ENSSSCG00000004741	13	12	8	14	10	8	10	4	4	0
ENSSSCG00000004737	17	8	14	22	21	8	14	6	10	11
ENSSSCG00000004736	9	50	25	26	9	21	34	43	18	14
ENSSSCG00000020666	1419	1578	1148	1454	2876	1158	804	693	620	711
ENSSSCG00000004739	26	41	57	49	37	85	43	50	33	26
ENSSSCG00000023579	0	0	0	0	0	0	0	0	0	0
ENSSSCG00000026029	2	0	0	0	0	0	0	0	0	2
ENSSSCG00000024969	2	0	1	0	2	4	0	0	0	0
ENSSSCG00000004743	0	3	0	0	0	0	0	0	0	0
ENSSSCG00000004744	580	367	568	784	812	559	379	330	334	361
ENSSSCG00000004745	990	996	927	1143	1281	644	574	559	543	553
ENSSSCG00000004746	148	100	163	192	190	126	71	57	83	87
ENSSSCG00000004747	647	828	851	926	1300	928	714	586	542	541
ENSSSCG00000022113	0	0	0	0	0	0	0	0	0	0
ENSSSCG00000004750	11	6	25	23	29	6	7	6	3	6
ENSSSCG00000024401	0	0	0	0	0	0	0	0	0	0
ENSSSCG00000004748	60	49	58	78	81	89	37	59	40	45
ENSSSCG00000004751	55	64	88	94	105	82	56	35	23	40
ENSSSCG00000026091	0	0	0	0	0	0	0	0	0	0
ENSSSCG00000004752	25	27	24	52	35	24	22	10	20	11
ENSSSCG00000004753	657	638	706	763	1048	713	520	447	467	416
ENSSSCG00000025155	0	0	1	2	0	1	0	0	0	0
ENSSSCG00000004754	15	11	51	15	29	20	5	4	14	21
ENSSSCG00000004755	654	1165	1050	1009	1720	716	1059	1001	723	1091
ENSSSCG00000026908	1	6	1	2	4	2	2	1	2	2
ENSSSCG00000004757	502	545	567	711	922	603	353	347	353	373
ENSSSCG00000004758	298	105	229	251	250	201	124	75	91	113
ENSSSCG00000004759	1515	668	710	1034	1232	811	502	384	603	462
ENSSSCG00000004760	102	28	40	75	61	49	47	19	23	24
ENSSSCG00000004761	228	209	165	232	357	189	153	109	127	129
ENSSSCG00000004762	280	206	177	272	367	179	146	129	162	157
ENSSSCG00000004763	73	51	30	64	58	61	59	51	78	48
ENSSSCG00000004764	259	231	246	398	467	264	152	142	225	208
ENSSSCG00000004765	119	116	154	239	207	164	118	80	71	74
ENSSSCG00000004766	33	37	34	67	77	26	17	17	25	24
ENSSSCG00000004769	2	5	6	9	8	4	4	2	2	0
ENSSSCG00000004770	0	2	0	2	0	0	2	0	0	0
ENSSSCG00000024323	0	0	0	0	0	1	0	0	0	0
ENSSSCG00000004771	135	134	152	178	317	155	128	182	148	122
ENSSSCG00000004772	755	761	594	778	1163	630	614	419	472	553
ENSSSCG00000004774	847	668	960	1146	1271	860	629	528	601	757
ENSSSCG00000004775	140	103	164	204	275	89	87	75	99	79
ENSSSCG00000004776	4	23	4	8	7	16	11	10	9	12
ENSSSCG00000023975	318	394	601	569	846	770	512	505	380	425
ENSSSCG00000025031	51	68	54	103	103	86	45	34	50	31
ENSSSCG00000004781	27	16	11	23	30	24	26	13	15	18
ENSSSCG00000029381	17	18	15	35	14	29	27	12	15	3
ENSSSCG00000004782	45	38	22	51	62	34	31	22	40	5
ENSSSCG00000004784	5	4	2	1	7	3	4	2	3	1
ENSSSCG00000029702	169	137	148	172	298	177	167	115	97	106
ENSSSCG00000004779	975	1681	1340	2333	2494	1194	1164	752	1061	800
ENSSSCG00000030580	83	51	54	106	108	49	42	25	41	32
ENSSSCG00000027242	8	11	12	16	15	12	19	14	12	6
ENSSSCG00000027069	89	51	49	87	108	96	78	50	71	62
ENSSSCG00000004785	52	51	11	25	20	33	14	29	29	23
ENSSSCG00000004786	32	18	32	41	77	23	31	21	9	18
ENSSSCG00000004787	54	53	73	50	71	37	32	25	46	34
ENSSSCG00000022606	1	3	0	2	2	1	1	1	2	0
ENSSSCG00000018837	0	0	0	0	0	0	0	0	0	0
ENSSSCG00000004789	16749	37797	8063	29587	93781	3225	2462	4962	1539	2994
ENSSSCG00000030198	0	0	0	0	38	0	0	0	0	21
ENSSSCG00000004791	143	222	201	318	338	230	148	138	185	131
ENSSSCG00000004792	177	126	175	183	328	196	112	92	111	94
ENSSSCG00000004793	103	143	102	112	180	180	92	125	84	89
ENSSSCG00000004794	0	5	0	0	0	0	0	0	0	0
ENSSSCG00000018872	0	0	0	0	0	0	0	0	0	0
ENSSSCG00000024016	0	0	0	0	0	0	0	0	0	0
ENSSSCG00000024903	0	0	0	0	0	0	0	0	0	0
ENSSSCG00000004795	3	1	3	4	5	5	1	6	2	4
ENSSSCG00000022680	10	6	10	10	18	4	8	5	2	13
ENSSSCG00000026900	6	12	14	25	23	11	14	13	17	6
ENSSSCG00000022814	0	0	0	0	0	0	0	0	0	0
ENSSSCG00000029748	0	0	0	0	0	0	0	0	0	0
ENSSSCG00000030384	10	15	13	0	10	9	10	10	7	7
ENSSSCG00000004799	88	94	173	162	220	183	100	100	92	62
ENSSSCG00000030003	39	58	91	104	124	26	17	22	10	24
ENSSSCG00000022186	0	0	0	0	0	0	2	0	0	0
ENSSSCG00000004802	132	150	134	192	226	194	138	91	108	89
ENSSSCG00000004803	102	6	15	22	9	25	3	2	18	2
ENSSSCG00000004805	0	0	0	0	2	0	0	0	0	0
ENSSSCG00000004806	119	103	84	144	163	89	71	66	88	67
ENSSSCG00000004807	218	113	119	122	882	243	183	114	79	95
ENSSSCG00000004808	27	44	109	46	81	63	64	75	66	80
ENSSSCG00000027232	16	37	23	28	13	14	12	9	3	9
ENSSSCG00000027431	2	2	1	2	0	3	0	0	0	0
ENSSSCG00000004811	0	2	0	0	0	0	0	0	0	0
ENSSSCG00000004812	767	619	895	871	946	682	656	546	550	548
ENSSSCG00000025487	0	0	0	0	0	0	0	0	0	0
ENSSSCG00000029613	214	129	333	177	141	228	267	207	119	211
ENSSSCG00000004813	18	17	18	17	39	15	14	14	12	13
ENSSSCG00000004814	133	193	184	209	271	137	150	162	128	139
ENSSSCG00000025724	0	0	0	0	0	0	0	0	0	0
ENSSSCG00000028771	1476	1167	1626	1605	2403	1253	1106	892	845	817
ENSSSCG00000030487	176	123	218	270	297	269	153	140	200	163
ENSSSCG00000025771	0	0	0	0	0	0	0	0	0	0
ENSSSCG00000021550	8	3	6	22	43	34	15	26	21	13
ENSSSCG00000026215	1	8	3	12	17	10	2	9	8	7
ENSSSCG00000004819	0	2	0	0	0	0	0	0	1	0
ENSSSCG00000004820	181	233	189	206	288	173	87	106	113	82
ENSSSCG00000004821	128	129	190	251	293	214	156	103	112	114
ENSSSCG00000019106	0	0	0	0	0	0	0	0	0	0
ENSSSCG00000004823	2508	2370	2324	3600	5682	2473	2093	1920	2229	1856
ENSSSCG00000026298	30	42	64	51	57	55	38	44	23	35
ENSSSCG00000004822	43	19	34	55	48	34	21	40	15	21
ENSSSCG00000018227	0	0	0	0	0	0	0	0	0	1
ENSSSCG00000022104	0	0	0	0	0	0	0	0	0	0
ENSSSCG00000004825	457	477	406	372	600	467	374	334	204	196
ENSSSCG00000004826	556	755	682	1023	1520	613	307	352	368	263
ENSSSCG00000019280	0	0	0	0	0	0	0	0	0	0
ENSSSCG00000018906	0	0	0	0	0	0	0	0	0	0
ENSSSCG00000030367	0	0	0	0	0	0	0	0	0	0
ENSSSCG00000004827	2	6	0	2	0	0	0	0	0	0
ENSSSCG00000028037	0	0	0	0	0	0	0	0	0	0
ENSSSCG00000027079	0	0	0	0	0	0	1	0	0	0
ENSSSCG00000004830	757	583	645	817	1691	772	529	463	443	451
ENSSSCG00000004831	9	9	12	9	20	1	8	0	1	6
ENSSSCG00000004832	634	548	708	744	1181	765	493	371	380	382
ENSSSCG00000026014	1	7	3	0	3	7	0	0	2	3
ENSSSCG00000019409	0	0	0	0	0	0	0	0	0	0
ENSSSCG00000019878	0	0	0	0	0	0	0	0	0	0
ENSSSCG00000019155	0	0	0	0	0	0	0	0	0	0
ENSSSCG00000020399	0	0	0	0	0	0	0	0	0	0
ENSSSCG00000018361	0	0	0	0	0	0	0	0	0	0
ENSSSCG00000020442	0	1	0	0	0	0	0	0	0	0
ENSSSCG00000020119	0	0	0	0	0	0	0	0	0	0
ENSSSCG00000029014	0	0	0	0	0	0	0	0	0	0
ENSSSCG00000025061	0	0	0	0	0	0	0	0	0	0
ENSSSCG00000026099	0	0	0	0	1	0	0	0	0	0
ENSSSCG00000027296	0	0	0	0	0	0	0	0	0	0
ENSSSCG00000019192	0	0	0	0	0	0	0	0	0	0
ENSSSCG00000004834	196	79	179	220	281	155	83	98	120	85
ENSSSCG00000004835	19	6	7	27	20	10	8	7	6	10
ENSSSCG00000004836	0	4	0	2	4	4	0	3	5	2
ENSSSCG00000026997	0	3	0	0	0	0	0	0	0	0
ENSSSCG00000004839	0	12	0	0	0	2	0	0	0	0
ENSSSCG00000019568	0	0	0	0	0	0	0	0	0	0
ENSSSCG00000004840	56	89	67	57	82	19	35	27	40	16
ENSSSCG00000026006	2456	3620	2678	2745	4552	1864	1670	1424	976	1094
ENSSSCG00000004843	0	15	0	2	0	0	0	0	0	0
ENSSSCG00000019509	0	0	0	0	0	0	0	0	0	0
ENSSSCG00000004844	638	655	994	936	1306	727	485	475	359	349
ENSSSCG00000025779	0	0	0	0	0	0	0	0	0	0
ENSSSCG00000004845	364	313	356	409	595	345	303	243	232	247
ENSSSCG00000004847	286	306	277	421	529	355	159	146	113	147
ENSSSCG00000004846	80	91	80	105	153	113	59	71	50	67
ENSSSCG00000004849	0	6	0	0	0	0	2	0	0	0
ENSSSCG00000004851	0	0	0	0	0	0	0	0	0	0
ENSSSCG00000021671	0	0	0	0	0	0	0	0	2	1
ENSSSCG00000004850	0	0	0	1	0	0	0	0	0	0
ENSSSCG00000004852	54	48	107	88	167	60	18	35	41	27
ENSSSCG00000022328	0	0	0	0	0	0	0	0	2	0
ENSSSCG00000025864	0	1	0	0	0	0	0	0	0	0
ENSSSCG00000004854	2072	2404	3061	2475	3872	2900	2427	2226	1697	1768
ENSSSCG00000030470	321	624	705	603	684	904	729	669	416	388
ENSSSCG00000029557	125	180	156	141	211	117	63	68	80	83
ENSSSCG00000004856	402	411	295	346	428	263	241	160	228	263
ENSSSCG00000004857	224	295	372	331	476	314	179	178	186	137
ENSSSCG00000004858	2	4	2	2	2	0	0	0	0	2
ENSSSCG00000023559	12	7	21	9	14	24	7	4	2	24
ENSSSCG00000022768	3	2	3	7	0	0	0	0	3	0
ENSSSCG00000023533	61	55	77	64	93	49	60	36	44	30
ENSSSCG00000004859	183	195	124	93	162	100	105	87	68	69
ENSSSCG00000019804	0	0	0	0	0	0	0	0	0	0
ENSSSCG00000004862	644	532	711	889	1124	677	518	439	538	441
ENSSSCG00000004861	243	195	281	220	399	413	285	360	232	266
ENSSSCG00000004863	69	66	73	87	100	61	55	53	53	69
ENSSSCG00000018662	0	0	0	0	0	0	0	0	0	0
ENSSSCG00000004870	2863	3168	2710	3376	5201	2303	1681	1445	1485	1493
ENSSSCG00000004869	218	52	54	89	101	183	27	22	59	46
ENSSSCG00000004875	2129	1568	2232	2466	3387	2285	1403	1032	1155	1222
ENSSSCG00000004874	0	0	0	0	0	0	0	0	0	0
ENSSSCG00000004872	67	40	84	72	111	87	53	70	47	45
ENSSSCG00000004873	136	86	76	95	107	110	25	26	55	32
ENSSSCG00000025660	0	1	0	0	0	0	0	0	0	0
ENSSSCG00000027654	0	0	0	0	0	0	0	0	0	0
ENSSSCG00000018892	0	0	0	0	0	0	0	0	0	0
ENSSSCG00000026328	0	0	0	0	0	0	0	0	0	0
ENSSSCG00000020859	6	10	2	0	0	2	0	0	2	4
ENSSSCG00000004878	219	235	166	289	356	257	112	134	123	110
ENSSSCG00000023069	5	2	7	12	3	11	5	4	4	4
ENSSSCG00000026815	42	17	26	31	46	12	16	10	22	12
ENSSSCG00000004880	8	10	11	14	7	14	12	6	6	9
ENSSSCG00000028977	12	2	3	11	30	11	4	8	2	8
ENSSSCG00000004884	560	644	469	554	733	631	494	414	356	329
ENSSSCG00000022185	0	0	0	0	0	0	0	0	0	0
ENSSSCG00000030586	0	0	0	0	0	0	0	0	0	0
ENSSSCG00000019193	0	0	0	0	0	0	0	0	0	0
ENSSSCG00000004885	3	0	0	0	8	0	2	4	0	0
ENSSSCG00000004886	18	23	40	36	80	34	36	15	35	24
ENSSSCG00000004887	1	2	1	0	4	0	0	2	3	2
ENSSSCG00000004888	177	249	149	169	452	179	102	92	103	70
ENSSSCG00000004889	62	93	89	125	54	86	52	59	40	25
ENSSSCG00000022337	77	4	0	7	23	30	0	2	14	0
ENSSSCG00000021694	227	11	8	3	39	54	0	1	22	8
ENSSSCG00000004891	5	5	0	0	31	4	6	4	3	6
ENSSSCG00000004890	21	11	43	8	71	1	0	0	0	0
ENSSSCG00000004893	277	334	346	353	513	432	256	250	202	229
ENSSSCG00000004894	432	298	107	143	423	325	18	17	114	56
ENSSSCG00000004895	2	4	2	0	0	6	2	2	0	1
ENSSSCG00000025727	0	0	0	0	0	0	0	0	0	0
ENSSSCG00000025744	493	575	492	530	898	597	466	378	349	313
ENSSSCG00000020464	0	0	0	0	0	0	0	0	0	0
ENSSSCG00000004896	387	601	441	397	658	408	334	350	279	300
ENSSSCG00000004897	258	375	215	309	434	295	221	132	119	175
ENSSSCG00000021838	2	5	3	0	3	0	5	2	3	5
ENSSSCG00000004898	24	35	31	42	82	29	27	15	30	19
ENSSSCG00000004899	304	288	485	439	521	506	228	242	177	211
ENSSSCG00000004901	178	146	156	165	191	184	111	82	103	69
ENSSSCG00000004902	14	8	7	9	12	19	23	9	10	10
ENSSSCG00000004903	0	6	0	0	2	2	4	4	2	2
ENSSSCG00000018100	0	3	0	0	0	0	0	0	0	0
ENSSSCG00000004904	0	2	0	0	0	0	0	0	0	0
ENSSSCG00000026454	682	228	234	210	208	195	153	223	107	74
ENSSSCG00000004907	63	75	127	168	225	109	53	66	54	93
ENSSSCG00000004908	188	256	252	296	413	406	233	204	138	125
ENSSSCG00000004909	1	2	0	0	0	4	0	0	0	0
ENSSSCG00000004910	0	0	0	0	0	0	0	0	0	0
ENSSSCG00000004911	0	12	0	2	0	0	0	0	2	0
ENSSSCG00000004912	679	498	620	788	1328	625	412	334	339	311
ENSSSCG00000004913	0	1	0	0	0	0	0	0	0	0
ENSSSCG00000004915	58	105	104	88	126	79	89	88	81	55
ENSSSCG00000004914	0	0	0	0	0	0	0	0	0	0
ENSSSCG00000004917	170	164	188	149	222	159	142	73	105	89
ENSSSCG00000004918	38	28	46	33	103	34	27	11	16	24
ENSSSCG00000019572	0	0	1	0	0	0	0	0	0	0
ENSSSCG00000004919	880	834	942	1148	1707	1052	683	520	591	610
ENSSSCG00000030647	0	0	0	0	0	0	0	0	0	2
ENSSSCG00000004920	0	0	0	0	0	0	0	0	0	0
ENSSSCG00000004926	410	310	378	419	529	374	332	243	255	226
ENSSSCG00000004927	808	810	758	768	895	690	596	437	449	493
ENSSSCG00000004928	73	100	40	60	54	63	20	18	24	17
ENSSSCG00000004929	111	66	78	99	174	110	103	72	58	98
ENSSSCG00000019094	0	0	0	0	0	0	0	0	0	0
ENSSSCG00000018672	0	2	0	0	0	0	0	0	0	0
ENSSSCG00000004932	22	20	52	38	30	55	74	60	32	29
ENSSSCG00000004931	175	58	110	137	246	133	96	86	75	75
ENSSSCG00000021031	0	0	0	0	0	0	0	0	0	0
ENSSSCG00000004934	1192	1092	1785	1633	1907	1472	1128	831	828	755
ENSSSCG00000004935	1135	1139	1892	1604	2164	1777	1022	813	754	717
ENSSSCG00000019584	0	1	0	0	0	0	0	0	0	0
ENSSSCG00000004936	251	273	295	355	461	271	215	118	163	150
ENSSSCG00000004937	35	19	23	31	34	23	13	6	14	12
ENSSSCG00000004938	596	698	471	392	536	518	386	298	272	264
ENSSSCG00000030311	34	51	69	30	63	29	17	16	13	16
ENSSSCG00000022696	2331	2111	1815	1966	2821	2005	1393	1039	1057	985
ENSSSCG00000023836	0	0	0	0	0	0	0	0	0	0
ENSSSCG00000004939	0	1	0	1	0	0	1	0	2	0
ENSSSCG00000018330	0	0	0	0	0	0	0	0	0	0
ENSSSCG00000004941	232	175	228	272	327	285	188	175	137	150
ENSSSCG00000004942	151	128	176	138	188	137	67	95	58	37
ENSSSCG00000020093	0	0	0	0	0	0	0	0	0	0
ENSSSCG00000020140	0	0	2	0	0	0	0	0	0	0
ENSSSCG00000029873	72	117	46	69	149	102	64	66	45	58
ENSSSCG00000023980	122	84	167	161	205	90	92	79	85	53
ENSSSCG00000004943	289	295	291	343	485	288	244	201	172	146
ENSSSCG00000004945	17024	13143	16741	23573	32816	13731	11109	7369	9681	9651
ENSSSCG00000018926	9	1	9	6	4	4	2	2	0	0
ENSSSCG00000019587	29	16	13	15	19	5	5	3	0	2
ENSSSCG00000019093	10	11	3	28	25	3	5	0	2	5
ENSSSCG00000019809	3	4	3	6	3	2	0	0	0	3
ENSSSCG00000019949	8	7	1	2	3	3	0	2	1	0
ENSSSCG00000004946	55	67	64	88	108	60	46	30	37	38
ENSSSCG00000004947	38	45	49	89	81	19	28	15	30	24
ENSSSCG00000004948	1031	401	1374	1093	833	1412	2242	1595	992	1052
ENSSSCG00000019090	0	0	0	0	0	0	0	0	0	0
ENSSSCG00000004949	0	0	0	0	0	0	0	0	1	0
ENSSSCG00000004951	816	572	664	847	1318	690	515	404	497	411
ENSSSCG00000004952	1926	1412	1496	1752	2348	1685	1316	951	1081	873
ENSSSCG00000004954	73	54	66	79	80	54	50	71	53	64
ENSSSCG00000004955	65	127	112	125	181	87	85	85	91	60
ENSSSCG00000025135	101	78	109	96	185	75	59	53	73	44
ENSSSCG00000023615	37	25	35	51	75	19	42	24	31	22
ENSSSCG00000004956	18	14	15	16	11	2	3	0	7	4
ENSSSCG00000021369	0	0	0	0	0	0	0	0	0	0
ENSSSCG00000004958	236	161	170	210	346	247	246	180	166	165
ENSSSCG00000004959	36	30	30	31	78	13	26	18	28	14
ENSSSCG00000004957	390	299	416	520	830	367	218	260	258	275
ENSSSCG00000022419	869	1075	937	946	1488	1122	832	645	517	510
ENSSSCG00000004961	109	65	64	28	37	74	27	58	13	9
ENSSSCG00000004962	190	194	169	165	221	245	142	138	172	83
ENSSSCG00000004963	1040	730	1156	1445	2023	1202	836	569	709	578
ENSSSCG00000025082	2	1	0	0	0	0	1	3	1	0
ENSSSCG00000019567	0	0	0	0	0	0	0	0	0	0
ENSSSCG00000021923	0	0	0	0	0	0	0	0	0	0
ENSSSCG00000004966	2	2	0	0	0	0	2	0	0	0
ENSSSCG00000026078	475	327	420	382	603	449	298	274	214	240
ENSSSCG00000004968	25	21	21	17	29	32	9	9	14	12
ENSSSCG00000004969	313	214	148	312	336	199	136	150	139	111
ENSSSCG00000004970	7138	4951	8759	13258	21643	7097	4894	3075	3797	4072
ENSSSCG00000004972	2	32	6	33	39	60	32	0	6	2
ENSSSCG00000004971	20	27	20	70	18	36	22	34	20	12
ENSSSCG00000004973	936	817	1656	1407	2468	1393	1433	1092	889	1088
ENSSSCG00000028042	0	0	0	2	0	0	0	0	0	0
ENSSSCG00000023961	0	5	0	0	2	0	0	0	0	0
ENSSSCG00000004974	267	156	90	99	143	78	95	109	83	71
ENSSSCG00000021937	10	13	9	5	7	16	2	0	5	3
ENSSSCG00000021608	12	0	7	4	4	7	2	0	4	2
ENSSSCG00000027461	0	0	0	0	0	0	0	0	0	0
ENSSSCG00000023311	0	0	0	0	0	0	0	0	0	0
ENSSSCG00000004976	0	0	0	0	0	0	0	0	0	0
ENSSSCG00000021112	10	14	0	13	7	12	6	5	4	3
ENSSSCG00000004977	5	3	2	0	0	2	2	0	0	0
ENSSSCG00000004980	23	10	17	45	25	14	30	19	21	9
ENSSSCG00000020940	796	919	1431	1195	1748	1028	926	730	702	694
ENSSSCG00000004978	0	1	3	1	0	0	0	0	0	2
ENSSSCG00000004979	173	204	321	250	328	386	244	231	187	143
ENSSSCG00000030599	12	19	23	13	27	29	16	18	5	10
ENSSSCG00000004984	0	0	0	0	0	0	0	0	0	0
ENSSSCG00000004983	11	3	6	6	6	35	12	16	9	6
ENSSSCG00000022828	3022	2089	3272	2880	4229	3530	2752	1835	2398	2162
ENSSSCG00000004986	329	411	489	536	777	472	331	256	229	234
ENSSSCG00000004985	20	11	25	53	47	33	12	21	16	22
ENSSSCG00000004988	6	0	2	0	6	2	0	1	0	0
ENSSSCG00000004989	32	43	39	35	54	48	33	26	18	23
ENSSSCG00000020316	0	0	0	0	0	0	0	0	0	0
ENSSSCG00000028818	0	0	0	0	0	0	0	0	0	0
ENSSSCG00000023006	0	0	0	0	0	0	0	0	0	0
ENSSSCG00000027485	0	0	0	0	0	0	0	0	0	0
ENSSSCG00000019982	0	0	0	0	0	0	0	0	0	0
ENSSSCG00000004990	14	12	19	3	3	34	13	12	0	0
ENSSSCG00000018115	0	0	0	0	0	0	0	0	0	0
ENSSSCG00000004992	0	0	0	0	0	0	0	0	0	0
ENSSSCG00000030679	8	10	9	8	11	14	9	9	13	7
ENSSSCG00000021709	1	2	0	0	0	2	1	0	1	1
ENSSSCG00000004996	196	142	223	263	293	286	139	142	116	138
ENSSSCG00000018638	0	0	0	0	0	0	0	0	0	0
ENSSSCG00000027765	948	706	719	718	915	847	472	351	437	403
ENSSSCG00000004997	1321	956	1214	1071	1375	1028	866	555	648	619
ENSSSCG00000019885	0	1	0	1	1	0	0	0	0	1
ENSSSCG00000004998	270	206	273	373	516	259	171	138	170	110
ENSSSCG00000004999	172	150	165	165	213	95	96	87	91	77
ENSSSCG00000005000	37	38	55	59	80	30	32	23	29	20
ENSSSCG00000018377	0	0	0	0	0	0	0	0	0	0
ENSSSCG00000021217	109	72	124	149	218	116	87	75	67	80
ENSSSCG00000026988	0	0	0	0	0	0	0	0	0	0
ENSSSCG00000005001	1	3	2	1	1	1	0	0	0	0
ENSSSCG00000005002	0	4	25	8	4	6	10	8	9	3
ENSSSCG00000029364	0	0	0	0	0	0	0	0	0	0
ENSSSCG00000021775	0	0	0	0	0	0	0	0	0	0
ENSSSCG00000024699	0	0	2	0	0	1	0	0	0	0
ENSSSCG00000005003	2973	2074	3076	4103	4908	1809	1467	1187	1476	1569
ENSSSCG00000005004	45	56	66	81	103	64	33	37	37	36
ENSSSCG00000005005	2144	1470	2332	3073	4358	1335	1195	788	888	1066
ENSSSCG00000005006	447	559	503	672	1026	653	344	376	310	325
ENSSSCG00000005007	247	183	206	232	405	291	111	91	141	161
ENSSSCG00000005008	30	41	56	52	69	55	25	42	13	11
ENSSSCG00000005009	624	559	605	707	980	566	462	403	342	407
ENSSSCG00000005011	366	389	491	481	610	548	331	249	228	211
ENSSSCG00000029605	4	5	110	2	4	14	2	0	2	0
ENSSSCG00000020086	0	0	0	0	0	0	0	0	0	0
ENSSSCG00000005012	941	1226	851	1171	1951	713	363	429	478	428
ENSSSCG00000029839	0	0	7	0	0	0	0	0	0	0
ENSSSCG00000005015	244	256	280	319	352	425	307	205	187	166
ENSSSCG00000005016	558	339	505	473	459	278	279	211	277	217
ENSSSCG00000005017	352	325	436	470	607	297	283	215	237	235
ENSSSCG00000005018	132	92	171	129	153	133	95	85	66	93
ENSSSCG00000005019	0	0	0	0	0	0	0	0	0	0
ENSSSCG00000024414	17	25	15	16	20	29	19	23	12	17
ENSSSCG00000005020	6	19	21	21	30	26	25	21	9	24
ENSSSCG00000005021	467	507	481	572	817	650	428	322	302	349
ENSSSCG00000005022	688	777	855	872	1125	1110	792	644	548	479
ENSSSCG00000005023	71	41	44	59	59	66	35	15	11	30
ENSSSCG00000005024	1410	1310	1472	1864	2789	2005	1284	1151	1112	1007
ENSSSCG00000005025	2	14	5	7	10	10	0	4	0	1
ENSSSCG00000021213	826	759	605	678	880	628	441	511	516	410
ENSSSCG00000005027	785	924	834	862	1351	758	557	470	523	486
ENSSSCG00000028092	765	643	707	794	906	700	458	408	466	493
ENSSSCG00000005029	1417	1064	1574	1727	2029	1164	942	578	622	609
ENSSSCG00000005030	304	294	422	413	472	415	195	441	222	247
ENSSSCG00000005031	6	25	30	28	18	16	12	17	14	12
ENSSSCG00000021862	117	69	145	89	64	124	58	50	68	41
ENSSSCG00000025601	0	0	0	0	0	0	0	0	0	0
ENSSSCG00000029720	0	2	0	2	0	0	0	0	0	0
ENSSSCG00000027537	6	17	12	14	11	19	21	8	11	10
ENSSSCG00000030068	0	0	0	0	0	0	0	0	0	0
ENSSSCG00000029703	24	53	78	70	97	56	47	47	48	22
ENSSSCG00000005035	6	2	3	1	15	4	4	0	5	1
ENSSSCG00000005036	58	20	50	76	79	44	65	24	38	26
ENSSSCG00000005037	182	236	239	250	263	329	210	140	131	124
ENSSSCG00000005038	1098	1017	831	987	1295	963	672	477	490	507
ENSSSCG00000005039	26	64	74	44	56	65	32	36	21	24
ENSSSCG00000005040	264	319	246	257	356	255	138	147	115	117
ENSSSCG00000005041	1715	2383	2492	2449	3806	2350	2191	2044	1435	1613
ENSSSCG00000005042	133	229	244	165	282	232	254	230	138	153
ENSSSCG00000005043	304	276	294	357	563	357	246	274	184	177
ENSSSCG00000005045	135	123	214	381	423	300	175	301	275	251
ENSSSCG00000024297	20	18	34	25	58	49	19	19	18	10
ENSSSCG00000019745	0	0	0	0	0	0	0	0	0	0
ENSSSCG00000005047	30	35	19	42	42	25	17	9	20	18
ENSSSCG00000005048	0	2	2	2	1	2	2	2	0	2
ENSSSCG00000021451	0	0	0	0	0	0	0	0	0	0
ENSSSCG00000023408	667	531	854	780	1318	1412	823	945	509	680
ENSSSCG00000005052	147	148	216	213	312	166	146	104	78	79
ENSSSCG00000005053	160	167	124	153	192	165	116	96	98	82
ENSSSCG00000005054	461	593	356	455	770	442	224	249	253	244
ENSSSCG00000005055	3117	3695	2535	3703	8630	3264	2120	1416	1845	2512
ENSSSCG00000005056	147	136	95	251	190	94	102	61	73	55
ENSSSCG00000005057	260	283	208	297	392	246	206	143	140	150
ENSSSCG00000005058	49	41	87	67	100	82	76	63	70	69
ENSSSCG00000005059	0	6	0	0	0	0	0	0	0	0
ENSSSCG00000019668	0	0	0	0	0	0	0	0	0	0
ENSSSCG00000005060	1695	1834	2095	1983	3260	2494	1610	1325	1094	1039
ENSSSCG00000021134	301	190	176	195	234	242	129	158	110	117
ENSSSCG00000005062	593	429	675	717	1018	662	460	307	359	342
ENSSSCG00000005063	0	3	0	0	0	0	0	0	0	0
ENSSSCG00000005066	155	180	226	157	228	298	192	152	154	89
ENSSSCG00000005065	266	253	237	271	380	318	158	136	151	161
ENSSSCG00000005064	45	78	77	47	104	80	59	69	36	26
ENSSSCG00000005067	0	9	0	0	0	0	1	0	0	2
ENSSSCG00000005068	0	0	0	0	0	0	0	0	0	1
ENSSSCG00000029467	0	0	0	0	0	0	0	0	0	0
ENSSSCG00000027397	0	0	0	0	0	0	0	0	0	0
ENSSSCG00000005071	689	238	345	402	463	487	175	87	239	208
ENSSSCG00000022299	1025	888	1002	961	1486	1020	717	616	652	535
ENSSSCG00000005072	1193	1087	1186	1519	2183	1009	669	485	616	578
ENSSSCG00000005073	538	434	488	563	697	595	541	306	385	322
ENSSSCG00000028854	0	0	0	0	0	0	0	0	0	0
ENSSSCG00000005075	0	1	0	0	0	0	0	1	1	0
ENSSSCG00000027270	201	195	218	246	291	154	123	81	99	77
ENSSSCG00000028783	2	5	6	5	2	12	3	2	6	0
ENSSSCG00000023917	21	9	6	26	41	20	22	11	5	12
ENSSSCG00000005076	70	47	82	74	108	83	58	39	32	29
ENSSSCG00000025695	7	10	1	6	8	11	2	2	2	2
ENSSSCG00000027383	4	10	4	2	5	6	11	4	6	2
ENSSSCG00000005077	3	1	0	0	0	0	0	0	0	0
ENSSSCG00000005078	298	501	285	253	238	264	249	211	131	124
ENSSSCG00000027678	232	167	159	149	183	125	58	38	76	55
ENSSSCG00000025013	496	970	471	550	758	518	476	401	386	304
ENSSSCG00000005081	75	33	66	69	47	36	19	13	19	28
ENSSSCG00000005082	1290	771	1165	1221	1519	1461	769	547	739	637
ENSSSCG00000005083	205	190	371	299	523	405	222	196	157	199
ENSSSCG00000005084	422	428	475	499	698	675	397	395	304	321
ENSSSCG00000005085	21	18	13	5	16	5	14	3	6	9
ENSSSCG00000005086	2	8	3	7	6	2	2	0	8	10
ENSSSCG00000005087	461	158	229	374	233	366	148	69	210	140
ENSSSCG00000005089	144	28	128	142	55	248	100	88	151	72
ENSSSCG00000005090	73	51	49	61	61	68	35	26	43	31
ENSSSCG00000023440	0	0	0	0	3	0	0	0	0	2
ENSSSCG00000024529	209	211	243	249	419	199	82	87	111	94
ENSSSCG00000005092	283	273	162	228	370	214	179	91	139	96
ENSSSCG00000020294	0	0	0	0	0	0	0	0	0	0
ENSSSCG00000005094	334	194	306	290	343	339	161	207	199	184
ENSSSCG00000030657	57	83	94	66	76	91	88	76	44	42
ENSSSCG00000005095	596	767	610	682	766	628	583	515	423	396
ENSSSCG00000005096	996	1405	1197	1320	2200	1804	995	856	781	891
ENSSSCG00000018427	6	8	2	9	1	1	2	0	2	2
ENSSSCG00000005097	154	118	79	86	198	82	46	25	25	38
ENSSSCG00000005098	0	6	0	0	0	2	0	0	0	0
ENSSSCG00000005101	0	0	0	0	0	0	0	0	0	0
ENSSSCG00000024867	109	55	38	91	119	43	18	8	40	22
ENSSSCG00000005102	959	616	396	603	934	484	243	209	270	261
ENSSSCG00000019811	0	0	0	0	0	0	0	0	0	0
ENSSSCG00000018879	0	0	0	0	0	0	0	0	0	0
ENSSSCG00000019197	0	0	0	0	0	0	0	0	0	0
ENSSSCG00000005103	209	147	149	198	335	177	112	122	106	105
ENSSSCG00000005104	292	191	256	405	570	251	193	167	205	180
ENSSSCG00000005105	153	146	192	291	357	140	157	104	102	141
ENSSSCG00000020069	0	0	0	0	0	0	0	0	0	0
ENSSSCG00000005106	15	17	36	22	22	9	20	10	8	19
ENSSSCG00000005109	0	3	1	0	0	0	0	1	0	0
ENSSSCG00000005110	3340	2535	3336	3196	4011	4683	2904	2279	2397	2238
ENSSSCG00000018411	0	0	0	0	0	0	0	0	0	0
ENSSSCG00000028558	240	221	231	248	378	305	246	202	213	259
ENSSSCG00000005112	66	67	84	117	149	103	53	66	52	59
ENSSSCG00000025904	0	0	0	0	0	0	0	0	0	0
ENSSSCG00000026382	833	769	1064	1040	1435	1081	886	624	670	668
ENSSSCG00000005113	34	24	33	55	55	52	15	26	34	17
ENSSSCG00000022804	769	1066	786	864	1245	518	609	566	411	562
ENSSSCG00000005116	1	2	0	0	0	0	0	0	0	0
ENSSSCG00000005118	0	0	0	0	0	0	0	0	0	0
ENSSSCG00000005119	0	0	0	0	0	0	0	0	0	0
ENSSSCG00000005120	0	0	0	0	0	0	0	0	0	0
ENSSSCG00000005121	0	0	0	0	0	0	0	0	0	0
ENSSSCG00000029934	4	21	28	20	34	31	47	10	10	11
ENSSSCG00000005122	580	1373	1505	1172	1379	1110	1594	1271	820	1141
ENSSSCG00000005124	209	103	104	135	180	159	63	50	73	77
ENSSSCG00000005125	8	6	0	0	9	0	0	2	0	0
ENSSSCG00000005126	726	634	790	941	1183	780	431	314	341	300
ENSSSCG00000005127	200	125	156	151	222	145	116	113	127	105
ENSSSCG00000024100	0	0	0	0	0	0	0	0	0	0
ENSSSCG00000005128	38	27	43	51	72	35	33	35	31	21
ENSSSCG00000005129	0	1	0	0	0	0	0	0	0	0
ENSSSCG00000022158	0	0	0	0	0	0	0	0	0	0
ENSSSCG00000021248	0	0	0	0	0	0	0	0	0	0
ENSSSCG00000005130	1	5	0	0	0	0	0	2	0	0
ENSSSCG00000005131	17	13	9	13	15	56	35	18	22	33
ENSSSCG00000005132	30	44	49	34	94	159	104	113	59	60
ENSSSCG00000005134	4	13	5	13	10	4	14	7	10	14
ENSSSCG00000005135	336	331	425	414	795	578	376	330	331	283
ENSSSCG00000018175	1	1	1	0	0	0	0	0	0	0
ENSSSCG00000005136	10	20	9	4	24	3	12	4	1	0
ENSSSCG00000029085	3	4	5	3	13	0	1	0	2	2
ENSSSCG00000030721	0	0	0	0	0	0	0	0	0	0
ENSSSCG00000030966	0	0	0	0	0	0	0	0	0	0
ENSSSCG00000024198	0	0	0	0	0	0	0	0	0	0
ENSSSCG00000026777	0	0	0	0	0	0	0	0	0	0
ENSSSCG00000023524	0	0	0	1	0	0	0	0	0	0
ENSSSCG00000026337	0	0	0	0	0	0	0	0	0	0
ENSSSCG00000028392	1	3	0	0	1	0	0	0	0	1
ENSSSCG00000020827	0	0	0	0	0	0	0	0	0	0
ENSSSCG00000022426	0	0	0	0	0	0	0	0	0	0
ENSSSCG00000030840	0	0	0	0	0	0	0	0	0	0
ENSSSCG00000030829	10	2	8	10	5	10	2	2	0	1
ENSSSCG00000030867	8	0	2	0	1	3	1	0	0	0
ENSSSCG00000005149	0	0	0	0	0	0	0	0	0	0
ENSSSCG00000021817	0	0	0	0	0	0	0	0	0	0
ENSSSCG00000027162	4	0	0	2	1	2	0	0	0	2
ENSSSCG00000030959	0	0	0	0	1	0	0	0	0	0
ENSSSCG00000030909	0	1	0	4	3	2	4	0	0	2
ENSSSCG00000028296	0	0	0	0	0	0	0	0	0	0
ENSSSCG00000025036	0	0	0	0	0	0	0	0	0	0
ENSSSCG00000028884	27	2	9	14	4	17	15	0	7	4
ENSSSCG00000030941	0	0	0	0	0	0	0	0	0	0
ENSSSCG00000026838	0	0	0	0	0	0	0	0	0	0
ENSSSCG00000030878	0	0	0	0	0	0	0	0	0	0
ENSSSCG00000005150	267	279	319	325	452	426	246	222	249	231
ENSSSCG00000025026	4	2	0	3	0	1	0	2	0	0
ENSSSCG00000030929	0	0	0	0	0	0	0	0	0	0
ENSSSCG00000031022	26	18	35	46	58	29	8	4	3	7
ENSSSCG00000030985	3	2	8	2	3	2	0	2	1	1
ENSSSCG00000024642	0	0	0	0	0	0	0	0	0	0
ENSSSCG00000005152	0	0	0	0	1	0	0	0	0	0
ENSSSCG00000021011	6	3	4	3	2	4	6	0	1	0
ENSSSCG00000031013	0	0	0	0	1	0	0	0	0	0
ENSSSCG00000027736	0	0	0	0	0	0	0	0	0	0
ENSSSCG00000030751	4	4	6	12	9	2	2	2	2	1
ENSSSCG00000030993	11	0	11	10	16	8	6	2	5	2
ENSSSCG00000026980	0	0	0	0	0	0	0	0	0	0
ENSSSCG00000030769	0	0	0	0	0	0	0	0	0	0
ENSSSCG00000031034	0	0	0	0	0	0	0	0	0	1
ENSSSCG00000028014	0	0	0	0	0	0	0	0	0	0
ENSSSCG00000030854	2	2	1	2	0	0	0	0	0	0
ENSSSCG00000030748	0	0	0	0	0	0	0	0	0	0
ENSSSCG00000031002	2	0	0	0	0	0	0	0	0	0
ENSSSCG00000030819	0	0	0	0	0	0	0	0	0	0
ENSSSCG00000030782	0	0	0	0	0	0	0	0	0	0
ENSSSCG00000031049	0	0	0	0	0	0	0	0	0	0
ENSSSCG00000030452	0	0	0	0	0	0	0	0	0	0
ENSSSCG00000028862	0	0	0	0	0	0	0	0	0	0
ENSSSCG00000024140	0	2	0	0	0	0	0	0	2	0
ENSSSCG00000021504	0	2	0	0	0	0	0	0	0	0
ENSSSCG00000019900	0	0	0	0	0	0	0	0	0	0
ENSSSCG00000005163	0	0	0	0	2	0	0	0	0	0
ENSSSCG00000005164	20	35	22	47	72	54	41	19	24	17
ENSSSCG00000005165	124	91	95	147	195	102	74	65	71	50
ENSSSCG00000021990	26	26	26	27	46	41	20	32	21	27
ENSSSCG00000027739	12	10	3	9	7	8	4	11	4	3
ENSSSCG00000026274	34	18	29	59	61	52	42	23	25	11
ENSSSCG00000028406	67	85	86	65	77	112	80	45	52	56
ENSSSCG00000019463	0	2	0	0	0	0	0	0	0	0
ENSSSCG00000019549	0	0	0	0	2	0	0	0	0	0
ENSSSCG00000005166	233	283	349	334	346	260	281	226	241	206
ENSSSCG00000005167	2	2	2	6	4	8	1	3	2	4
ENSSSCG00000026955	338	278	435	380	486	244	195	129	204	198
ENSSSCG00000005169	9481	6601	8988	14040	19609	7222	5745	4023	5429	5060
ENSSSCG00000005170	311	345	416	357	501	575	342	316	228	271
ENSSSCG00000005171	184	132	109	184	341	134	85	71	77	80
ENSSSCG00000005172	2223	1983	2042	3045	4347	1945	1142	1056	1256	1103
ENSSSCG00000005173	114	122	155	155	166	167	109	75	94	84
ENSSSCG00000020562	3	2	0	2	6	1	2	1	0	5
ENSSSCG00000005174	642	579	761	892	1304	672	473	473	406	469
ENSSSCG00000026028	1	0	0	3	3	0	0	2	0	1
ENSSSCG00000005177	51	27	23	18	60	13	25	12	16	16
ENSSSCG00000005178	119	95	137	115	170	138	77	56	54	59
ENSSSCG00000025613	83	44	67	95	87	60	89	47	47	35
ENSSSCG00000005182	2	8	0	0	0	6	1	0	0	2
ENSSSCG00000022285	0	1	2	3	1	2	0	0	0	2
ENSSSCG00000005183	426	406	507	597	782	560	399	306	324	301
ENSSSCG00000005184	120	63	83	110	157	132	72	68	76	45
ENSSSCG00000005186	111	59	120	71	107	109	77	73	73	45
ENSSSCG00000005188	17	6	9	7	4	13	4	7	14	5
ENSSSCG00000005190	373	289	455	409	793	282	291	259	248	294
ENSSSCG00000024658	4	19	13	11	13	10	30	13	5	11
ENSSSCG00000005191	479	543	764	668	956	704	654	467	386	463
ENSSSCG00000005193	2	7	0	4	0	2	4	1	2	0
ENSSSCG00000025230	0	0	0	0	0	0	0	0	0	0
ENSSSCG00000023271	0	0	0	0	0	0	0	0	0	0
ENSSSCG00000028389	0	0	0	0	0	0	0	0	0	0
ENSSSCG00000028009	0	0	0	0	0	0	0	0	0	0
ENSSSCG00000018422	0	0	0	0	0	0	0	0	0	0
ENSSSCG00000020071	0	0	0	0	0	0	0	0	0	0
ENSSSCG00000024049	0	0	0	0	0	0	0	0	0	0
ENSSSCG00000005194	91	103	132	89	131	119	89	96	81	60
ENSSSCG00000029629	0	0	0	0	0	0	0	0	0	0
ENSSSCG00000005195	132	85	183	120	221	110	109	107	95	85
ENSSSCG00000027398	0	0	0	0	0	0	0	0	0	0
ENSSSCG00000024525	0	0	0	0	0	0	0	0	0	0
ENSSSCG00000005196	0	0	0	0	121	0	0	0	0	71
ENSSSCG00000022796	71	62	60	89	0	78	22	42	45	0
ENSSSCG00000019955	0	2	0	0	0	0	0	0	0	0
ENSSSCG00000005198	184	182	214	174	283	135	104	92	101	133
ENSSSCG00000005199	0	11	0	6	0	3	0	2	2	1
ENSSSCG00000023898	0	10	1	0	0	0	0	0	1	0
ENSSSCG00000029479	47	45	45	39	56	49	53	36	26	29
ENSSSCG00000005201	2	5	5	2	5	2	1	9	3	6
ENSSSCG00000021136	0	0	0	0	0	0	0	0	0	0
ENSSSCG00000005203	322	528	502	702	809	689	1038	611	460	987
ENSSSCG00000005204	276	306	333	349	493	456	215	223	228	172
ENSSSCG00000005205	502	638	583	558	765	742	523	413	326	312
ENSSSCG00000005206	0	1	0	0	3	0	0	0	0	0
ENSSSCG00000005207	107	157	135	144	195	268	128	162	136	101
ENSSSCG00000005208	440	563	418	460	610	456	365	336	321	329
ENSSSCG00000005209	0	2	0	0	1	0	3	0	0	0
ENSSSCG00000018137	0	0	0	0	0	0	0	0	0	0
ENSSSCG00000019937	0	0	0	0	0	0	0	0	0	0
ENSSSCG00000005210	0	0	0	0	0	0	0	0	0	0
ENSSSCG00000005211	65	84	29	47	60	38	26	13	6	22
ENSSSCG00000005212	310	275	192	291	369	230	164	140	113	109
ENSSSCG00000005216	2	1	3	2	1	2	0	6	1	0
ENSSSCG00000005214	0	0	0	0	2	0	0	0	0	0
ENSSSCG00000005215	267	392	224	265	297	295	261	127	160	120
ENSSSCG00000027893	0	0	0	0	0	0	0	0	0	0
ENSSSCG00000005217	423	350	463	502	795	365	268	210	237	221
ENSSSCG00000019459	0	3	0	0	0	0	0	0	0	0
ENSSSCG00000024538	0	0	0	5	4	0	0	0	0	0
ENSSSCG00000023595	870	676	657	778	1217	929	548	426	478	403
ENSSSCG00000005219	419	405	448	502	665	389	292	212	282	217
ENSSSCG00000005220	36	34	67	60	112	63	39	45	37	56
ENSSSCG00000005221	54	11	28	20	61	20	11	11	9	21
ENSSSCG00000005222	134	104	65	90	51	73	41	15	39	23
ENSSSCG00000030006	15	33	9	24	20	23	10	6	18	10
ENSSSCG00000005224	28	8	11	12	17	34	7	9	24	9
ENSSSCG00000025229	31	12	26	14	29	23	9	3	10	6
ENSSSCG00000023544	7	6	3	4	3	0	0	0	0	2
ENSSSCG00000005225	40	42	31	29	25	29	24	10	18	25
ENSSSCG00000024190	40	10	25	23	24	20	20	14	16	7
ENSSSCG00000021003	0	2	2	0	0	0	0	0	0	0
ENSSSCG00000005227	282	224	312	413	607	328	208	165	161	143
ENSSSCG00000005228	0	7	0	0	0	0	0	0	0	0
ENSSSCG00000005229	309	327	549	599	540	418	572	503	370	532
ENSSSCG00000005230	0	0	0	0	0	0	0	0	0	0
ENSSSCG00000005232	1745	1482	2203	2282	3158	2112	1833	1573	1543	1551
ENSSSCG00000027619	0	0	0	0	0	0	0	0	0	0
ENSSSCG00000020718	0	0	0	0	0	0	0	0	0	0
ENSSSCG00000005233	25	0	6	17	10	68	0	2	20	2
ENSSSCG00000005236	0	6	0	0	0	0	0	0	0	0
ENSSSCG00000021637	101	114	150	120	150	163	97	74	80	83
ENSSSCG00000005234	383	393	562	534	654	434	320	266	348	401
ENSSSCG00000005237	0	1	0	0	0	0	0	0	0	0
ENSSSCG00000023270	0	0	0	0	0	0	2	0	0	0
ENSSSCG00000005235	120	134	234	220	253	236	169	135	149	163
ENSSSCG00000005240	666	1040	978	1116	1622	1409	1049	749	766	732
ENSSSCG00000005241	216	72	128	241	359	190	127	78	95	76
ENSSSCG00000005242	0	0	0	0	0	0	0	0	0	0
ENSSSCG00000005243	1017	875	1634	1215	1929	954	875	833	686	1109
ENSSSCG00000029363	12	16	8	6	10	6	6	4	2	22
ENSSSCG00000027161	33	26	43	29	76	57	42	34	33	29
ENSSSCG00000005245	221	156	232	245	403	241	147	159	174	180
ENSSSCG00000025033	113	82	51	115	242	126	69	56	71	66
ENSSSCG00000019243	0	0	0	0	0	0	0	0	0	0
ENSSSCG00000023646	9	9	16	16	25	8	7	5	9	2
ENSSSCG00000029150	83	90	87	177	180	111	58	71	67	55
ENSSSCG00000005247	1294	1994	1103	1114	1778	1337	827	724	612	629
ENSSSCG00000005249	608	629	1063	1128	1607	782	545	513	395	495
ENSSSCG00000005250	109	134	135	209	299	213	132	130	154	139
ENSSSCG00000018924	0	0	0	0	0	0	0	0	0	0
ENSSSCG00000005251	69	34	34	53	38	53	16	4	27	13
ENSSSCG00000005252	65	68	66	47	82	102	77	61	47	54
ENSSSCG00000030142	33	25	49	30	35	38	28	32	17	37
ENSSSCG00000026693	41	21	59	6	62	25	25	18	7	10
ENSSSCG00000030655	188	113	232	103	401	185	129	109	70	87
ENSSSCG00000026830	45	28	46	30	31	38	28	12	28	18
ENSSSCG00000021646	3263	2731	2959	2399	3937	596	534	651	473	412
ENSSSCG00000005255	828	710	578	453	619	474	496	383	447	391
ENSSSCG00000027959	75	72	49	74	72	108	48	62	41	43
ENSSSCG00000005257	18	27	36	17	41	12	15	10	8	12
ENSSSCG00000019666	0	0	2	1	1	0	0	0	0	1
ENSSSCG00000027780	0	0	0	0	0	0	0	0	0	0
ENSSSCG00000024257	1662	3491	2803	3016	4259	2929	2472	1730	2314	1547
ENSSSCG00000020904	4	25	39	22	18	18	24	21	23	11
ENSSSCG00000005260	73	286	227	204	345	315	229	225	202	142
ENSSSCG00000021802	206	241	189	216	323	184	125	117	86	119
ENSSSCG00000021531	40	29	45	69	79	67	32	35	37	22
ENSSSCG00000005265	0	2	0	0	0	0	0	0	0	0
ENSSSCG00000005264	582	709	803	833	1467	408	296	318	244	317
ENSSSCG00000005266	44	40	33	41	53	34	20	5	34	19
ENSSSCG00000028996	2240	746	1070	1246	1491	2143	503	394	909	695
ENSSSCG00000005267	10503	15391	6411	7984	19745	7318	4489	3192	3515	3133
ENSSSCG00000019430	55	70	4	31	54	9	5	8	3	0
ENSSSCG00000005268	0	2	0	1	0	1	0	0	2	0
ENSSSCG00000005269	143	178	77	84	119	144	98	50	58	47
ENSSSCG00000025640	167	131	124	147	237	182	130	114	98	117
ENSSSCG00000005271	434	404	393	380	539	441	320	282	333	224
ENSSSCG00000005272	36	16	32	37	62	49	15	7	15	14
ENSSSCG00000005273	950	895	864	1143	1580	995	763	511	653	571
ENSSSCG00000023520	61	42	78	37	94	77	72	56	31	42
ENSSSCG00000005274	916	655	901	1266	1625	688	538	407	531	541
ENSSSCG00000005276	462	431	205	318	522	234	156	167	172	130
ENSSSCG00000005277	51	52	54	108	162	94	54	24	69	48
ENSSSCG00000005278	67	46	92	56	75	63	87	30	38	55
ENSSSCG00000018743	0	0	0	0	0	0	0	0	0	0
ENSSSCG00000005279	0	1	0	0	0	0	0	0	0	0
ENSSSCG00000005282	736	582	786	655	745	897	520	426	426	354
ENSSSCG00000005284	405	225	334	352	569	255	239	189	221	231
ENSSSCG00000018266	0	0	1	0	0	0	0	0	0	0
ENSSSCG00000022769	0	0	0	0	0	0	0	0	0	0
ENSSSCG00000005286	398	211	200	322	306	145	87	79	74	88
ENSSSCG00000005287	13	10	24	39	38	23	9	15	9	12
ENSSSCG00000005288	584	1045	700	844	1187	834	622	626	802	483
ENSSSCG00000019939	5	0	3	5	2	0	3	0	3	0
ENSSSCG00000021237	0	0	0	0	0	0	0	0	0	0
ENSSSCG00000022532	0	6	0	0	0	0	0	0	0	0
ENSSSCG00000005291	157	185	153	176	284	198	85	115	58	170
ENSSSCG00000005292	6	8	8	8	4	2	0	2	2	8
ENSSSCG00000022044	0	0	0	0	4	0	0	0	0	0
ENSSSCG00000005296	0	5	2	1	1	0	0	0	2	0
ENSSSCG00000021224	0	0	0	0	0	0	0	0	0	0
ENSSSCG00000005297	168	190	130	197	321	187	119	102	66	91
ENSSSCG00000005298	2	10	7	4	0	0	1	0	0	2
ENSSSCG00000005300	3703	3509	3263	4401	6481	3534	2363	2207	2147	2153
ENSSSCG00000005304	6	4	6	7	4	6	2	2	4	2
ENSSSCG00000005303	1446	1482	1573	1870	2506	1353	960	802	1044	1025
ENSSSCG00000005302	732	767	784	1166	1581	631	448	425	483	390
ENSSSCG00000005301	638	1055	720	897	1181	547	540	456	457	356
ENSSSCG00000027582	15	15	16	8	20	4	2	3	1	1
ENSSSCG00000025750	0	0	0	0	0	2	1	0	0	0
ENSSSCG00000026487	31	52	45	40	60	91	53	31	28	29
ENSSSCG00000029319	2	0	3	0	0	2	0	0	0	0
ENSSSCG00000005305	1254	850	1500	1520	2157	1671	1166	1045	1031	902
ENSSSCG00000018857	0	0	0	0	0	0	0	0	0	0
ENSSSCG00000005307	7	14	10	18	14	6	2	0	5	3
ENSSSCG00000005308	2136	1811	2329	3346	3534	1686	1313	1744	1291	1427
ENSSSCG00000005309	525	132	248	351	413	348	100	50	170	131
ENSSSCG00000005310	1201	1448	1048	1551	2155	781	685	642	736	838
ENSSSCG00000005311	192	373	346	433	262	151	207	128	149	90
ENSSSCG00000005312	410	406	485	624	701	216	213	183	182	207
ENSSSCG00000018700	2	4	1143	2	6	142	20	0	4	0
ENSSSCG00000005313	168	118	126	231	349	130	103	99	97	115
ENSSSCG00000005314	139	102	83	171	181	105	67	44	77	61
ENSSSCG00000005315	171	170	178	267	353	134	100	40	91	81
ENSSSCG00000005316	4014	2769	4283	5421	6374	3015	2335	2031	2054	2563
ENSSSCG00000005317	9933	11802	11064	13715	18788	12483	9941	9142	8652	9141
ENSSSCG00000005318	1221	1328	1267	2025	2686	1134	848	721	801	791
ENSSSCG00000005319	1667	1710	1634	2056	2619	1398	1087	981	1086	941
ENSSSCG00000005320	190	202	320	473	561	291	154	191	156	171
ENSSSCG00000005322	1097	1032	1122	1232	1619	1084	998	722	788	659
ENSSSCG00000025842	632	225	400	543	462	407	201	119	238	163
ENSSSCG00000005323	547	403	512	759	910	339	274	199	279	308
ENSSSCG00000005324	94	38	81	71	108	86	33	20	49	44
ENSSSCG00000005325	438	283	348	551	712	182	223	158	211	273
ENSSSCG00000005326	0	2	0	0	0	0	0	0	0	0
ENSSSCG00000005328	0	1	0	0	2	0	0	0	0	0
ENSSSCG00000005329	0	2	0	0	0	0	0	0	0	0
ENSSSCG00000029631	0	0	0	0	0	0	0	0	0	0
ENSSSCG00000024183	0	2	0	0	0	0	0	0	0	0
ENSSSCG00000022972	0	6	0	0	1	0	2	2	0	0
ENSSSCG00000028577	0	7	0	0	0	0	0	0	0	0
ENSSSCG00000025193	0	2	2	0	0	0	0	0	0	0
ENSSSCG00000029817	0	1	0	1	0	1	0	0	0	0
ENSSSCG00000029987	2	0	0	0	0	0	0	0	0	0
ENSSSCG00000021758	0	8	0	0	1	0	1	0	2	3
ENSSSCG00000005335	0	3	0	0	1	0	0	0	0	0
ENSSSCG00000005340	4	18	7	6	18	4	4	2	0	6
ENSSSCG00000005339	833	600	543	795	1163	485	345	336	380	374
ENSSSCG00000005338	444	283	403	306	603	382	251	326	256	231
ENSSSCG00000028399	0	1	4	3	3	6	1	0	3	0
ENSSSCG00000005343	1265	1310	1373	1423	1745	1475	1383	1267	1016	1129
ENSSSCG00000005344	56	37	25	93	102	35	28	19	13	3
ENSSSCG00000005345	8	28	33	85	25	10	7	15	41	18
ENSSSCG00000019860	0	0	0	0	0	0	0	0	0	0
ENSSSCG00000005346	292	196	287	293	395	273	175	179	141	156
ENSSSCG00000005349	248	238	275	438	522	223	134	142	197	185
ENSSSCG00000005347	234	175	259	366	441	193	107	121	168	141
ENSSSCG00000020185	0	1	3	2	1	1	0	0	1	0
ENSSSCG00000005350	251	238	242	357	455	216	174	116	141	121
ENSSSCG00000005352	4	16	6	19	22	20	14	11	16	4
ENSSSCG00000005353	0	0	0	0	0	0	0	0	0	0
ENSSSCG00000005354	51	67	109	122	145	70	44	43	37	50
ENSSSCG00000005355	29	46	44	49	76	39	9	14	16	12
ENSSSCG00000005356	152	154	142	154	163	201	142	117	95	75
ENSSSCG00000005358	339	276	257	368	782	216	148	147	154	199
ENSSSCG00000025337	0	0	2	0	0	0	0	0	0	0
ENSSSCG00000005361	56	91	111	117	228	134	76	88	75	73
ENSSSCG00000005360	0	2	3	40	25	0	0	2	8	4
ENSSSCG00000005362	3	5	0	2	0	0	0	0	0	0
ENSSSCG00000025655	549	194	195	329	359	265	143	61	183	165
ENSSSCG00000005364	880	835	884	996	1303	960	675	548	579	560
ENSSSCG00000029895	10	11	14	9	10	14	8	4	4	7
ENSSSCG00000005367	161	214	277	199	249	276	193	176	131	123
ENSSSCG00000023010	445	454	400	388	531	471	358	267	282	309
ENSSSCG00000005366	319	326	262	411	529	409	252	170	187	159
ENSSSCG00000005368	154	112	121	145	160	121	112	65	91	74
ENSSSCG00000005369	10	8	10	2	9	9	0	2	8	0
ENSSSCG00000005370	146	205	180	229	339	206	161	107	134	181
ENSSSCG00000005371	44	28	57	60	90	43	56	20	21	20
ENSSSCG00000005372	1442	864	1563	2173	3116	1472	1138	733	852	891
ENSSSCG00000005373	511	325	292	426	545	526	249	242	296	188
ENSSSCG00000005374	59	39	69	75	97	93	83	58	77	71
ENSSSCG00000005375	87	60	94	108	131	107	76	49	74	55
ENSSSCG00000005376	322	226	214	310	440	383	225	138	196	231
ENSSSCG00000027558	0	22	4	11	6	4	12	2	6	4
ENSSSCG00000005377	0	4	0	4	2	0	3	0	0	0
ENSSSCG00000026510	0	0	0	0	0	0	0	0	0	0
ENSSSCG00000005378	49	31	48	53	61	88	46	26	34	39
ENSSSCG00000005379	127	75	68	104	69	123	63	40	62	64
ENSSSCG00000029421	105	113	133	95	192	127	89	88	110	112
ENSSSCG00000027204	122	86	149	146	186	114	82	60	77	65
ENSSSCG00000005381	291	199	241	153	359	240	228	117	130	138
ENSSSCG00000005380	98	105	110	113	186	142	81	82	80	60
ENSSSCG00000005382	153	114	89	68	75	91	107	82	100	98
ENSSSCG00000005383	189	171	198	226	289	266	128	88	160	124
ENSSSCG00000005384	589	476	474	732	1048	484	312	255	317	313
ENSSSCG00000005385	378	1125	216	692	1310	59	109	116	48	76
ENSSSCG00000005386	417	276	361	386	500	325	260	225	192	178
ENSSSCG00000005387	937	882	1011	1116	1836	1178	792	612	662	612
ENSSSCG00000005388	308	418	333	493	601	335	363	255	271	271
ENSSSCG00000005389	162	190	163	209	328	160	111	130	95	87
ENSSSCG00000005390	48	54	89	94	190	104	77	58	47	43
ENSSSCG00000005391	18	6	5	14	41	23	4	18	11	6
ENSSSCG00000005392	0	0	0	0	0	0	0	0	0	0
ENSSSCG00000019160	0	0	0	0	0	0	0	0	0	0
ENSSSCG00000005393	6	12	12	14	40	10	2	5	7	7
ENSSSCG00000005398	75	40	42	54	183	61	45	15	49	80
ENSSSCG00000005396	0	0	0	0	0	0	0	0	0	0
ENSSSCG00000027974	250	205	155	242	345	204	114	102	145	90
ENSSSCG00000005395	0	2	3	0	3	1	2	0	0	2
ENSSSCG00000028757	107	190	198	156	253	132	99	96	91	41
ENSSSCG00000005394	11	9	4	9	15	4	0	0	0	3
ENSSSCG00000029687	65	39	54	44	70	95	56	50	44	58
ENSSSCG00000020231	0	0	0	0	0	0	0	0	0	0
ENSSSCG00000005399	66	77	58	62	72	105	54	65	50	37
ENSSSCG00000005400	4	2	4	2	15	4	0	7	2	6
ENSSSCG00000005401	0	4	0	0	0	0	0	0	0	0
ENSSSCG00000005403	27	40	23	38	45	63	28	35	22	30
ENSSSCG00000025843	0	0	0	0	0	0	0	0	0	0
ENSSSCG00000024075	0	0	0	0	0	0	0	0	0	0
ENSSSCG00000030043	0	0	0	0	0	0	0	0	0	0
ENSSSCG00000023185	0	0	0	0	0	0	0	0	0	0
ENSSSCG00000026615	0	0	0	0	0	0	0	0	0	0
ENSSSCG00000026483	0	0	0	0	0	0	0	0	0	0
ENSSSCG00000030554	0	3	0	0	0	0	0	0	0	0
ENSSSCG00000005413	0	2	0	0	0	0	0	0	0	0
ENSSSCG00000020936	0	1	0	0	0	0	0	0	0	0
ENSSSCG00000026865	0	6	0	2	0	0	0	0	0	0
ENSSSCG00000026768	0	0	0	0	0	0	0	0	0	0
ENSSSCG00000028838	0	2	0	0	0	0	0	0	0	0
ENSSSCG00000026173	390	753	885	607	760	790	944	620	661	484
ENSSSCG00000005424	220	195	259	257	382	205	184	100	214	143
ENSSSCG00000005422	109	101	148	130	258	189	105	120	102	105
ENSSSCG00000005420	0	3	0	0	0	0	0	0	2	0
ENSSSCG00000005419	0	2	0	0	0	0	0	0	0	0
ENSSSCG00000005418	0	0	0	0	0	0	0	0	0	0
ENSSSCG00000026241	0	0	0	0	0	0	0	0	0	0
ENSSSCG00000027930	0	0	0	0	0	0	0	0	0	0
ENSSSCG00000022665	0	0	0	0	0	0	0	0	0	0
ENSSSCG00000005423	45	167	257	102	192	254	204	172	158	100
ENSSSCG00000005425	1037	883	1060	925	1618	1611	983	727	811	690
ENSSSCG00000025412	0	1	0	0	0	0	0	0	0	0
ENSSSCG00000005426	67	65	49	57	70	100	53	21	39	32
ENSSSCG00000005427	243	192	264	250	422	340	195	206	182	131
ENSSSCG00000005428	126	121	135	210	283	134	89	81	85	76
ENSSSCG00000005429	33	29	34	26	73	38	32	14	22	14
ENSSSCG00000020046	0	0	0	0	0	0	0	0	0	0
ENSSSCG00000005430	0	0	3	2	6	1	2	1	1	0
ENSSSCG00000005431	16	28	28	28	25	8	12	6	13	8
ENSSSCG00000019308	0	0	0	0	0	0	0	0	0	0
ENSSSCG00000005432	7	6	4	3	8	7	3	3	5	5
ENSSSCG00000023284	0	0	0	0	0	0	0	0	0	0
ENSSSCG00000026467	19	23	24	43	61	32	26	13	10	8
ENSSSCG00000005436	1558	1380	1536	1788	2680	1921	1209	1015	1033	821
ENSSSCG00000005437	2956	5250	1868	2253	5966	1079	876	536	664	464
ENSSSCG00000020531	0	0	0	0	0	0	0	0	0	0
ENSSSCG00000020196	0	0	0	0	0	0	0	0	0	0
ENSSSCG00000005438	0	2	0	0	2	4	0	2	0	0
ENSSSCG00000005439	0	2	0	2	0	0	0	0	0	0
ENSSSCG00000005440	203	202	165	201	354	165	112	72	122	132
ENSSSCG00000005441	334	322	508	334	463	318	273	194	194	187
ENSSSCG00000005442	30	14	25	41	17	35	11	17	9	16
ENSSSCG00000005443	580	684	945	1180	1085	814	825	588	558	572
ENSSSCG00000018471	0	0	0	0	0	0	0	0	0	0
ENSSSCG00000005444	480	314	444	367	572	453	332	252	239	215
ENSSSCG00000028093	0	0	0	0	0	0	0	0	1	0
ENSSSCG00000005445	2	4	8	0	11	6	0	7	0	8
ENSSSCG00000005446	167	54	127	133	154	194	70	71	78	62
ENSSSCG00000005447	99	42	72	62	70	59	35	32	34	45
ENSSSCG00000005449	26	15	17	20	21	16	15	12	12	9
ENSSSCG00000005450	13	26	32	3	37	21	17	26	9	11
ENSSSCG00000005451	698	1547	1436	964	1281	1886	1293	1708	830	918
ENSSSCG00000005452	49	23	34	65	67	87	74	51	70	35
ENSSSCG00000005453	2315	2021	1679	1964	2881	1219	972	723	777	1046
ENSSSCG00000005454	0	0	0	0	1	0	0	0	0	0
ENSSSCG00000005455	404	323	525	497	649	496	368	389	389	316
ENSSSCG00000028194	1	0	2	0	0	0	0	0	0	0
ENSSSCG00000005456	2	1	0	2	3	0	2	0	0	0
ENSSSCG00000005457	34	24	35	22	75	35	4	14	12	14
ENSSSCG00000005458	2	2	0	0	0	0	0	0	0	0
ENSSSCG00000005459	1533	1319	1395	1753	2425	1476	1218	914	935	881
ENSSSCG00000021386	107	108	146	190	333	133	107	80	78	96
ENSSSCG00000005460	122	115	95	125	210	114	60	56	70	80
ENSSSCG00000005462	1561	2220	1479	1687	2874	1529	1169	1001	1122	988
ENSSSCG00000005463	5	2	0	0	0	0	0	0	2	0
ENSSSCG00000022780	111	168	70	89	124	47	47	34	39	42
ENSSSCG00000005465	48	75	47	57	93	58	39	17	27	43
ENSSSCG00000005466	249	397	282	303	330	456	318	256	268	233
ENSSSCG00000023734	0	0	0	0	0	0	0	0	0	0
ENSSSCG00000005467	237	204	282	361	520	286	225	210	190	199
ENSSSCG00000005469	24	24	37	38	43	45	24	23	16	22
ENSSSCG00000026194	353	366	388	385	625	402	230	268	230	215
ENSSSCG00000005471	200	155	221	139	285	252	215	173	115	128
ENSSSCG00000005472	544	500	632	727	1021	444	386	390	328	270
ENSSSCG00000005473	4	5	2	0	1	0	0	0	0	0
ENSSSCG00000005474	19	0	24	23	5	8	6	5	4	2
ENSSSCG00000005475	18	30	56	22	31	32	8	25	18	11
ENSSSCG00000023714	473	444	530	665	785	627	543	370	365	422
ENSSSCG00000005477	1004	1027	1109	1499	2198	1158	974	750	820	661
ENSSSCG00000028992	27	22	26	42	42	49	20	16	8	16
ENSSSCG00000024123	164	82	105	250	362	142	104	71	128	110
ENSSSCG00000024648	594	370	778	685	872	491	297	333	332	318
ENSSSCG00000027688	75	28	46	39	65	17	11	11	9	18
ENSSSCG00000020987	49	66	64	50	68	36	18	19	10	27
ENSSSCG00000029221	60	44	40	56	57	65	26	33	30	25
ENSSSCG00000021173	46	37	18	39	68	26	10	19	8	18
ENSSSCG00000005478	637	618	896	1019	1291	795	586	458	452	423
ENSSSCG00000005479	10	8	10	10	7	0	3	1	4	2
ENSSSCG00000005480	405	274	390	447	399	595	463	282	373	323
ENSSSCG00000005481	854	976	861	951	2089	678	464	350	357	359
ENSSSCG00000022235	0	0	0	0	0	0	0	0	0	0
ENSSSCG00000028681	0	0	0	0	0	0	0	0	0	0
ENSSSCG00000019605	0	0	0	0	0	0	0	0	0	0
ENSSSCG00000005484	95	118	106	93	171	101	119	97	78	109
ENSSSCG00000005485	0	6	3	2	5	0	0	0	0	2
ENSSSCG00000005486	105	52	63	98	104	65	64	51	69	40
ENSSSCG00000005487	211	260	443	297	413	252	221	257	288	243
ENSSSCG00000030047	32	24	40	44	48	29	44	38	40	42
ENSSSCG00000023475	168	143	278	275	315	154	158	129	159	162
ENSSSCG00000028779	0	0	0	0	0	0	0	0	1	4
ENSSSCG00000027008	0	0	0	0	0	0	0	0	0	0
ENSSSCG00000023894	577	611	449	682	686	558	350	316	421	358
ENSSSCG00000018765	0	0	0	0	0	0	0	0	0	0
ENSSSCG00000005490	82	65	48	40	64	24	19	18	40	27
ENSSSCG00000005488	0	0	0	0	0	0	0	0	0	0
ENSSSCG00000005489	39	26	11	22	43	43	17	4	7	15
ENSSSCG00000005492	36	48	76	75	59	57	43	51	43	56
ENSSSCG00000005491	1068	901	1094	1310	1792	987	587	550	588	707
ENSSSCG00000020784	27	18	32	33	66	64	36	39	18	44
ENSSSCG00000026633	53	79	72	83	92	66	37	17	36	18
ENSSSCG00000026492	698	289	679	799	2010	737	541	753	540	521
ENSSSCG00000025956	0	0	2	2	2	2	0	2	7	0
ENSSSCG00000005494	825	667	1396	1068	2668	1739	1223	2435	964	1252
ENSSSCG00000005498	37	21	30	23	15	39	7	26	7	19
ENSSSCG00000030322	7	10	0	2	0	8	0	0	5	0
ENSSSCG00000005501	29	40	20	18	22	50	20	30	22	22
ENSSSCG00000005502	15	5	9	2	3	17	7	1	2	0
ENSSSCG00000027360	3	3	5	0	0	2	0	2	3	2
ENSSSCG00000005503	1132	1453	956	1483	3098	754	524	381	395	552
ENSSSCG00000024317	0	0	0	0	0	0	0	0	0	0
ENSSSCG00000005504	0	4	0	2	4	0	0	0	0	0
ENSSSCG00000022627	0	0	0	0	0	0	0	0	0	0
ENSSSCG00000005505	347	298	296	525	565	325	252	161	197	227
ENSSSCG00000028551	35	51	33	50	85	45	49	23	37	36
ENSSSCG00000028006	0	0	10	5	41	0	0	5	5	27
ENSSSCG00000028117	55	59	81	97	77	90	43	45	47	28
ENSSSCG00000005506	95	170	117	187	220	223	147	100	126	143
ENSSSCG00000030054	67	57	89	102	111	73	60	37	52	48
ENSSSCG00000021318	444	540	593	630	942	701	508	417	373	333
ENSSSCG00000005509	48	48	61	41	56	61	32	24	25	31
ENSSSCG00000005507	92	96	118	122	173	114	55	51	45	59
ENSSSCG00000005508	0	0	0	0	0	0	2	0	0	2
ENSSSCG00000005510	49	56	62	63	90	56	28	20	55	35
ENSSSCG00000005511	95	73	123	159	173	103	105	72	65	92
ENSSSCG00000005512	1897	2256	3252	3328	6620	6311	3196	2412	2456	2080
ENSSSCG00000029825	39	39	26	35	27	44	26	12	21	18
ENSSSCG00000005514	1050	1016	1054	1101	1421	1476	1054	860	830	795
ENSSSCG00000005516	345	577	553	416	729	578	413	418	279	358
ENSSSCG00000022449	137	131	171	267	358	121	65	49	61	59
ENSSSCG00000019630	3	2	1	3	5	4	0	0	3	0
ENSSSCG00000005518	1875	2249	2483	3262	4856	3114	2103	1697	1651	1632
ENSSSCG00000005519	1	11	4	0	0	3	2	0	3	0
ENSSSCG00000005524	386	464	540	455	634	688	545	468	327	455
ENSSSCG00000005528	399	284	333	575	718	321	243	239	271	234
ENSSSCG00000005529	318	129	162	274	290	203	53	32	100	65
ENSSSCG00000005530	81	71	151	71	99	137	175	124	116	161
ENSSSCG00000030089	622	833	614	792	958	594	444	425	394	347
ENSSSCG00000005532	179	177	194	290	349	193	147	146	137	129
ENSSSCG00000005533	1235	1509	2143	2311	4085	1515	1575	1395	1152	1253
ENSSSCG00000005534	0	4	0	0	0	2	0	0	0	0
ENSSSCG00000028903	0	0	0	0	0	0	0	0	0	0
ENSSSCG00000005536	0	0	0	0	0	0	0	0	0	0
ENSSSCG00000005559	0	0	0	0	0	0	0	0	0	0
ENSSSCG00000023988	0	0	0	0	0	0	0	0	0	0
ENSSSCG00000024890	0	1	0	0	0	0	0	0	0	0
ENSSSCG00000005541	0	0	0	0	0	0	0	0	0	0
ENSSSCG00000027082	0	1	0	0	0	0	0	0	0	0
ENSSSCG00000005871	0	0	0	0	0	0	0	0	0	0
ENSSSCG00000027732	0	3	0	0	0	0	0	0	0	0
ENSSSCG00000029564	0	0	0	0	0	0	0	0	0	0
ENSSSCG00000026287	0	0	0	0	0	0	0	0	0	0
ENSSSCG00000022433	0	0	0	0	0	0	0	0	0	0
ENSSSCG00000005544	0	0	0	0	0	0	0	0	0	0
ENSSSCG00000025505	0	2	0	0	0	0	0	0	0	0
ENSSSCG00000005549	0	9	0	0	0	0	0	0	0	0
ENSSSCG00000028498	0	5	0	0	0	0	0	0	0	0
ENSSSCG00000023652	0	0	0	0	0	0	0	0	0	0
ENSSSCG00000005551	0	0	0	0	0	0	0	0	0	0
ENSSSCG00000005550	0	1	0	0	0	0	0	0	0	0
ENSSSCG00000005540	0	0	0	0	0	0	0	0	0	0
ENSSSCG00000028769	0	0	0	0	0	0	0	0	0	0
ENSSSCG00000023327	0	2	0	0	0	0	0	0	0	0
ENSSSCG00000027068	0	2	0	0	0	0	0	0	0	0
ENSSSCG00000005554	0	9	0	0	0	0	0	0	0	0
ENSSSCG00000005555	0	5	0	0	0	0	0	0	0	0
ENSSSCG00000028478	0	0	0	0	0	0	0	0	0	0
ENSSSCG00000030316	0	4	0	0	0	0	0	0	0	0
ENSSSCG00000024501	0	0	0	0	0	0	0	0	0	0
ENSSSCG00000026182	318	199	146	268	437	144	90	69	88	69
ENSSSCG00000005868	0	0	0	0	0	0	0	0	0	0
ENSSSCG00000005568	0	0	0	0	0	0	0	0	0	0
ENSSSCG00000005562	0	2	0	0	0	0	0	0	0	0
ENSSSCG00000028987	0	0	0	0	0	0	0	0	0	0
ENSSSCG00000024731	0	0	0	0	0	0	0	0	0	0
ENSSSCG00000024893	0	4	0	0	0	0	0	0	0	0
ENSSSCG00000027081	0	0	0	0	0	0	0	0	0	0
ENSSSCG00000024099	0	1	0	0	0	0	0	0	0	0
ENSSSCG00000027517	0	0	0	0	0	0	0	0	0	0
ENSSSCG00000029193	0	1	0	0	0	0	0	0	0	0
ENSSSCG00000005558	0	0	0	0	0	0	0	0	0	0
ENSSSCG00000025123	0	0	0	0	0	0	0	0	0	0
ENSSSCG00000026240	0	0	0	0	0	0	0	0	0	0
ENSSSCG00000005578	0	3	0	0	0	0	0	0	0	0
ENSSSCG00000026788	0	0	0	0	0	0	0	0	0	0
ENSSSCG00000005574	59	83	76	81	73	83	91	76	54	60
ENSSSCG00000005575	115	115	150	95	108	144	122	105	81	52
ENSSSCG00000018665	0	0	0	0	0	0	0	0	0	0
ENSSSCG00000005576	17	23	39	31	34	52	21	14	14	12
ENSSSCG00000005577	9	12	11	7	15	15	11	12	6	9
ENSSSCG00000020743	63	118	136	104	117	164	99	94	58	75
ENSSSCG00000005581	14	19	16	10	4	15	13	21	6	16
ENSSSCG00000022439	58	78	79	68	108	114	92	91	43	63
ENSSSCG00000005580	0	0	0	0	0	0	0	0	0	0
ENSSSCG00000023197	598	571	815	875	1203	717	609	495	472	464
ENSSSCG00000005582	352	155	256	331	429	418	182	128	230	152
ENSSSCG00000030216	58	38	37	53	29	17	29	19	31	20
ENSSSCG00000005583	0	0	0	0	0	0	0	0	0	0
ENSSSCG00000005585	105	136	111	136	239	133	110	92	120	105
ENSSSCG00000005584	0	2	2	0	0	0	0	0	0	2
ENSSSCG00000026555	60	69	57	62	120	62	58	46	58	44
ENSSSCG00000005586	0	0	2	0	0	0	0	2	0	0
ENSSSCG00000005587	627	451	663	828	1075	637	519	401	413	478
ENSSSCG00000005590	1276	897	1115	1581	2127	819	702	621	645	605
ENSSSCG00000005591	0	6	0	0	0	0	0	0	0	0
ENSSSCG00000005592	1	2	0	0	2	0	0	0	0	0
ENSSSCG00000005589	8	9	10	6	10	2	17	4	4	6
ENSSSCG00000005588	2	2	0	0	0	0	0	0	0	0
ENSSSCG00000023876	1	12	2	4	4	8	1	3	0	0
ENSSSCG00000018834	0	2	0	0	0	2	0	0	1	2
ENSSSCG00000019719	0	0	0	0	0	0	0	0	0	0
ENSSSCG00000005593	1741	2889	3131	2908	5403	2829	2427	1828	1757	1880
ENSSSCG00000018128	0	0	0	0	0	0	0	0	0	0
ENSSSCG00000005594	234	80	75	174	147	118	41	15	83	63
ENSSSCG00000005595	7585	5485	6528	9645	12675	4206	3501	2856	3700	4113
ENSSSCG00000005596	465	548	472	706	954	362	325	215	232	214
ENSSSCG00000005597	114	91	159	181	220	194	131	124	123	96
ENSSSCG00000005598	16	13	11	9	23	30	18	20	6	5
ENSSSCG00000005599	183	164	173	241	341	140	91	82	110	73
ENSSSCG00000005600	411	442	486	577	913	397	316	234	231	253
ENSSSCG00000005601	3401	4271	3456	5314	9243	5308	2695	2742	2586	1957
ENSSSCG00000019358	6	0	6	0	2	2	0	2	0	0
ENSSSCG00000005602	717	818	909	1007	1289	912	680	559	507	438
ENSSSCG00000029141	346	384	422	704	942	443	357	337	290	265
ENSSSCG00000028891	69	101	87	108	135	86	74	69	62	76
ENSSSCG00000029098	0	1	0	0	0	0	0	0	0	0
ENSSSCG00000029169	67	105	134	116	238	174	118	96	68	96
ENSSSCG00000005604	461	397	547	477	811	542	487	335	354	329
ENSSSCG00000005605	16	19	31	24	62	48	20	22	24	16
ENSSSCG00000027126	16	17	17	26	15	26	15	12	11	11
ENSSSCG00000021613	0	0	1	0	0	0	0	0	0	0
ENSSSCG00000005606	0	0	0	0	0	0	0	0	0	0
ENSSSCG00000005607	35	38	29	39	49	37	18	25	23	21
ENSSSCG00000005608	2424	2302	2872	3135	5258	2444	1591	2177	1467	1156
ENSSSCG00000005609	17	13	12	20	44	6	11	5	2	5
ENSSSCG00000020000	0	0	0	0	0	0	0	0	0	0
ENSSSCG00000005610	50	64	40	103	137	75	22	54	33	43
ENSSSCG00000005611	16	10	23	24	28	26	13	6	10	13
ENSSSCG00000005612	3808	2857	4088	5756	7918	2750	2230	1528	1865	1942
ENSSSCG00000018580	0	0	0	0	0	0	0	0	0	0
ENSSSCG00000005613	324	296	323	360	575	200	173	110	160	107
ENSSSCG00000005614	5610	5012	5024	5781	8812	4153	3561	2945	2819	3886
ENSSSCG00000005617	295	430	431	522	757	554	340	454	375	330
ENSSSCG00000022037	7	8	11	11	20	10	5	8	8	7
ENSSSCG00000005618	812	387	462	806	730	445	166	101	302	228
ENSSSCG00000005615	166	94	124	98	179	121	45	81	36	36
ENSSSCG00000024597	6	1	0	5	6	0	6	0	6	3
ENSSSCG00000005616	19	25	10	35	39	8	6	6	10	11
ENSSSCG00000005619	69	52	62	75	108	53	51	41	20	41
ENSSSCG00000005620	694	1138	704	1288	1259	367	438	376	414	433
ENSSSCG00000005621	2041	2248	2449	2621	3791	1708	1470	1080	1286	1191
ENSSSCG00000005626	294	266	264	347	469	254	160	159	125	129
ENSSSCG00000005625	5954	5647	6540	9805	13078	6996	8270	8305	6974	6333
ENSSSCG00000005627	358	174	264	282	407	227	127	123	163	167
ENSSSCG00000005623	399	392	457	530	770	311	392	215	310	420
ENSSSCG00000005628	1369	1365	949	1450	2493	958	855	716	820	1117
ENSSSCG00000005629	2	4	4	2	3	1	0	0	0	0
ENSSSCG00000005632	380	338	382	575	918	309	241	236	256	253
ENSSSCG00000005631	1517	1580	1075	1208	1601	1013	779	654	726	700
ENSSSCG00000005630	10	21	16	25	10	23	10	10	13	8
ENSSSCG00000005636	1258	1073	1013	1829	2457	547	262	341	311	341
ENSSSCG00000022655	212	132	182	241	368	212	111	135	104	90
ENSSSCG00000005638	3366	1749	1297	3407	2876	1567	1150	505	1613	1283
ENSSSCG00000022295	598	458	421	917	1182	437	330	290	315	348
ENSSSCG00000005640	843	768	664	1056	1459	762	652	586	633	689
ENSSSCG00000005641	188	151	198	211	438	162	126	133	137	168
ENSSSCG00000019744	0	0	0	0	0	0	0	0	0	0
ENSSSCG00000005643	772	722	882	1024	1513	774	598	581	573	578
ENSSSCG00000005644	173	76	143	173	250	126	83	81	81	96
ENSSSCG00000005645	750	503	742	724	993	401	293	272	323	325
ENSSSCG00000005646	1569	1048	1185	1359	1751	594	517	319	525	486
ENSSSCG00000005648	1015	733	645	862	1343	322	250	214	296	295
ENSSSCG00000005649	872	745	933	1192	1441	827	542	544	588	541
ENSSSCG00000027037	0	1	0	0	0	0	0	0	0	0
ENSSSCG00000019510	0	0	0	0	0	0	0	0	0	0
ENSSSCG00000005651	1200	796	754	1218	1653	835	525	429	488	471
ENSSSCG00000005650	197	102	198	220	406	168	117	108	125	160
ENSSSCG00000005652	235	304	364	430	472	324	233	203	184	153
ENSSSCG00000005654	8588	9857	9293	12841	17808	9292	7257	6758	6776	6472
ENSSSCG00000005655	2007	1126	1414	1933	2472	938	638	466	701	769
ENSSSCG00000005656	3193	3034	3370	5183	7043	4266	2804	2015	2529	2121
ENSSSCG00000005657	222	274	263	463	538	154	248	156	251	323
ENSSSCG00000005658	0	0	0	0	0	0	0	0	0	0
ENSSSCG00000005659	422	343	551	671	803	536	415	353	366	369
ENSSSCG00000005660	212	209	237	281	465	275	153	171	141	175
ENSSSCG00000005661	88	122	87	160	189	82	50	59	100	84
ENSSSCG00000005662	44	70	62	88	77	63	28	36	40	22
ENSSSCG00000005663	117	81	140	182	215	101	49	77	87	68
ENSSSCG00000005664	1626	1908	1714	1736	2728	1420	1268	1092	1020	1053
[truncated: 23,323 more rows]
