# Supplementary material for: Genome-wide expression of the residual lung reacting to experimental Pneumonectomy
Source: BMC Genomics. 2021 Dec 6;22:881. doi: 10.1186/s12864-021-08171-3 (PMC8650537; doi:10.1186/s12864-021-08171-3)
Supplement: Supplementary file 2 — Additional file 2: Supplementary Table 2. List of DEGs uniquely attributable to a single cell-type. [file 12864_2021_8171_MOESM2_ESM.xlsx]

## Sheet: Foglio2
macrophages	ATII	secretory_cells	cell_cycle	ATI	endothelial_cells	ciliated_cells	alveolar_macrophages	artery_cells
ABHD1	BCORL1	EFNB2	ABLIM1	AMER1	GPR153
ACTB	BRMS1	EIF4EBP2	BCL9L	EPM2AIP1	PPM1F
ADAMTS1	CCL2	FLT1	BRD3	NR2F2
ADAMTS15	CHCHD4	GLG1	CHODL	PDZD2
ADAMTS4	DUSP1	GLIS2	CTDSP2	SOX12
ADM	F3	GNAI1	EML4	ZFP14
ADORA3	GCNT2	HOXB4	IRS1	ZNF365
ADRB2	HMGA1	IQSEC1	KDM3B
AGTR1	HSD17B7	KCTD7	KIT
AKTIP	IFRD1	LHX6	MADD
AMDHD2	ITPKC	MAP3K3	NCOA6
ANGPTL4	KLF4	P2RX7	NCOR1
AQP4	KRT18	R3HDM1	NTN4
ARL4A	KRT8	S1PR5	PARVA
ARRDC2	LIPH	SHANK3	PIP4K2B
ARRDC3	MAFF	TAL1	PTX3
ATF4	NOCT	TBX2	SLC36A1
ATXN3L	NOL4L	THSD1	SMARCAD1
AUP1	PHLDA2	TNFSF10	SMG5
BCL2L1	PNP	TRIM14	ZFP64
BCL7B	POLR1C	TTC3
BHLHE40	SERPINE1	ZNF318
BTG1	SH3PXD2A	ZNF395
BTG2	SLC25A33	ZNF398
BTG3	SOX4	ZNF646
C10orf10	TET3
C11orf58	WDR43
C19orf66	ZFHX3
CABLES2
CCDC130
CCL3L1
CCL4
CCNL1
CD14
CDC20
CEP78
CFLAR
CHCHD2
CHKA
CHMP1A
CHPF2
CHRAC1
CITED1
CLDN4
CLEC2B
COQ10B
CRY2
CSRP1
CXCL10
CXCL2
CXCL9
CXCR3
CXCR6
CYCS
CYTH2
DDX20
DDX39A
DDX52
DDX56
DEPDC7
DUSP2
DUSP4
EDN1
EIF1
EIF1B
ENSA
EREG
ETS2
EVA1C
F2RL1
F2RL2
FAM167B
FAM43A
FAM46B
FAM89A
FBXO21
FGL2
FKBP5
FUNDC2
FXYD2
FZD9
G0S2
GADD45B
GADD45G
GATA3
GBP1
GCK
GFPT2
GGT7
GLUL
GNAT1
GNL3
GPR183
GPX3
GTF2B
H3F3B
HAVCR2
HYAL2
ICOS
IDH2
IL7
IL7R
ILF2
IRAK2
IRF1
ISOC1
JUN
KLF6
KLF9
LACTB
LIPG
LLPH
LRRC14
MAGOHB
MAP3K8
MAP4K1
MCL1
MED31
MED8
MRPS7
MRTO4
MYC
NAMPT
NDUFAF3
NDUFB7
NDUFB9
NFIL3
NFKBIA
NFKBIZ
NGDN
NOB1
NOC4L
OFD1
OTUB2
OTUD7B
PCID2
PDK4
PDXK
PELO
PER1
PHF2
PHOSPHO2
PIGA
PIM1
PISD
PKIG
PLA2G7
PLAT
PSMA3
PSMA6
PSMB4
PSPC1
PTPN1
PTRH2
PVRIG
PYM1
RAB9A
RAPGEF3
RASGEF1B
RBM23
RBM24
REC8
RELB
RGS1
RGS2
RHOB
RHOU
RND1
RPL27
SARAF
SC5D
SCNM1
SDC4
SGK1
SIT1
SLC19A2
SLC25A25
SLC2A6
SNORD21
SNU13
SOCS1
SOCS3
SRSF7
SSH2
STAMBPL1
STC1
STK17B
STX11
TAGAP
THAP7
TIMP1
TMEM134
TNFAIP3
TOB1
TRA2B
TRIB3
TRIP6
TRMT6
TTPAL
TXNIP
UBA7
UBALD1
USP2
VAMP8
VPS72
WDR74
WHAMM
ZFP36L2
ZNF217
ZNF274
ZNF408
ZNF653
ZPR1
