# Supplementary material for: Genome-wide expression of the residual lung reacting to experimental Pneumonectomy
Source: BMC Genomics. 2021 Dec 6;22:881. doi: 10.1186/s12864-021-08171-3 (PMC8650537; doi:10.1186/s12864-021-08171-3)
Supplement: Supplementary file 3 — Additional file 3: Supplementary Table 3. Selection of expressed genes falling in the lower and upper tail of the distribution of the fold change. [file 12864_2021_8171_MOESM3_ESM.xlsx]

## Sheet: Sheet1
GeneID	Log2FoldChange	p_value	p_adjusted
'ENSSSCG00000016991'	1,56985863592766	1,76510055951948e-12	3,26647432955781e-10
'ENSSSCG00000028137'	1,57822889453962	1,72826913143252e-13	3,88366763391907e-11
'ENSSSCG00000030241'	1,57984732653685	2,30280337073095e-28	3,21983084636425e-25
'ENSSSCG00000008962'	1,58186224941923	1,96275364366146e-08	1,53411750632521e-06
'ENSSSCG00000009642'	1,59467279213417	1,17219777684256e-09	1,27163248480920e-07
'ENSSSCG00000013735'	1,61466007721772	1,46523336397204e-19	7,09172948162468e-17
'ENSSSCG00000017700'	1,61769240746930	5,75210586093096e-10	6,89376191942430e-08
'ENSSSCG00000013408'	1,62910520419276	6,71713542050732e-11	9,60550365132547e-09
'ENSSSCG00000004789'	1,66103195356111	9,36643492775227e-07	4,53335450503210e-05
'ENSSSCG00000020705'	1,67320399787517	9,55701594171422e-18	4,00884962035106e-15
'ENSSSCG00000011414'	1,68760797375895	1,82144063179868e-15	5,73025222763865e-13
'ENSSSCG00000001549'	1,69090254591154	2,55778026757556e-13	5,54950118744324e-11
'ENSSSCG00000021646'	1,69351349821352	1,27627775395390e-22	1,00379245348475e-19
'ENSSSCG00000008598'	1,70394301234028	4,91992854216628e-49	1,54780951936551e-45
'ENSSSCG00000021595'	1,71471821705474	5,72192928430370e-08	3,83004032519562e-06
'ENSSSCG00000003928'	1,71589711018511	5,04838646598253e-15	1,47741616948661e-12
'ENSSSCG00000003616'	1,72093591132107	5,01972558964334e-11	7,52002700238949e-09
'ENSSSCG00000017723'	1,72538046874535	3,41782471818238e-11	5,24511051873258e-09
'ENSSSCG00000028255'	1,73844757052938	5,83203104693806e-09	5,20498430458642e-07
'ENSSSCG00000017262'	1,74227597439636	2,44898120253699e-20	1,40081724785116e-17
'ENSSSCG00000021597'	1,75653423100429	2,37001430914314e-11	3,72803250828215e-09
'ENSSSCG00000030165'	1,76814569601506	2,49583186103636e-14	6,28150962785630e-12
'ENSSSCG00000003043'	1,78002135135508	3,00122914973464e-07	1,67112688585224e-05
'ENSSSCG00000011793'	1,78854834603683	1,32568998847162e-08	1,07628921386625e-06
'ENSSSCG00000028828'	1,80376275548367	2,65708135299049e-32	4,77667310657605e-29
'ENSSSCG00000021409'	1,83575891294503	2,44103473039492e-14	6,26897572393666e-12
'ENSSSCG00000022284'	1,85514477333800	2,45048652091509e-12	4,40527462559936e-10
'ENSSSCG00000015334'	1,85619690857488	1,99357909537223e-11	3,19374109863167e-09
'ENSSSCG00000025698'	1,87531321532552	4,87832931225211e-08	3,42954726622237e-06
'ENSSSCG00000003155'	1,87890040773822	1,71712443066314e-20	1,02896637311738e-17
'ENSSSCG00000026043'	1,90109917598047	2,48567158080917e-08	1,90729824225016e-06
'ENSSSCG00000014012'	1,94812643395045	1,85316523036567e-09	1,83657724688167e-07
'ENSSSCG00000008541'	1,95430869272748	3,04183665591150e-11	4,72573734296176e-09
'ENSSSCG00000003000'	1,97158387398285	1,46277137070794e-14	3,91649253808270e-12
'ENSSSCG00000006359'	1,98174746357380	2,00497096942071e-11	3,19374109863167e-09
'ENSSSCG00000017983'	1,99104983361654	8,80049112168836e-52	3,69151267584421e-48
'ENSSSCG00000022447'	2,01465781796274	4,20735668906474e-17	1,65454301797471e-14
'ENSSSCG00000015617'	2,02207817066791	1,32262702685354e-26	1,51308531872045e-23
'ENSSSCG00000010624'	2,03651626675189	1,47629311117406e-13	3,44030972426192e-11
'ENSSSCG00000011264'	2,05559193165731	2,39131450152517e-16	8,59780048205508e-14
'ENSSSCG00000023004'	2,12822789713811	2,47167520278484e-16	8,63987798662345e-14
'ENSSSCG00000008959'	2,12922723219207	3,79081076978425e-18	1,64495043886086e-15
'ENSSSCG00000022427'	2,13736812640869	8,29447602982790e-15	2,31950414131898e-12
'ENSSSCG00000000181'	2,16014439185672	9,40293422833542e-14	2,23257593074289e-11
'ENSSSCG00000021443'	2,21424464141163	3,03971964553739e-32	4,78147900243032e-29
'ENSSSCG00000029772'	2,22498301388106	2,42004676319959e-22	1,79140402753551e-19
'ENSSSCG00000022689'	2,25811345138318	4,02776220592183e-57	5,06853595993203e-53
'ENSSSCG00000005965'	2,26090638168790	1,39117489209547e-37	3,50130896842587e-34
'ENSSSCG00000015595'	2,33521234191772	2,24092740302517e-23	2,16921772612836e-20
'ENSSSCG00000007718'	2,35817516795527	4,71744543140655e-21	3,12443859520105e-18
'ENSSSCG00000022256'	2,38436688023315	1,95101969887177e-27	2,45516318906024e-24
'ENSSSCG00000009585'	2,65088613630638	2,90432281311366e-22	2,03044434890124e-19
'ENSSSCG00000028875'	2,65606499793616	4,67224304223978e-54	2,93977532217727e-50
'ENSSSCG00000008963'	2,68185794030654	2,35291733171541e-16	8,59780048205508e-14
'ENSSSCG00000001050'	2,73586696575330	3,17589177461490e-35	6,66090368195899e-32
'ENSSSCG00000027864'	-1,59051456795891	4,07115111633693e-13	8,39858453245639e-11
'ENSSSCG00000005132'	-1,45571208739843	2,06150575801006e-09	2,01100685727121e-07
'ENSSSCG00000015738'	-1,34174473710063	4,91673515546306e-08	3,43734417757484e-06
'ENSSSCG00000020775'	-1,33047244479008	2,60733531479938e-10	3,38254717540571e-08
'ENSSSCG00000027970'	-1,31835200568719	1,78014027595499e-06	7,44228745269687e-05
'ENSSSCG00000012361'	-1,31666492987476	1,93866628568339e-08	1,52476103368998e-06
'ENSSSCG00000007079'	-1,29980707774444	2,86275218609844e-07	1,60825328169030e-05
'ENSSSCG00000009535'	-1,29301843451926	8,54803518132035e-07	4,25171836844804e-05
'ENSSSCG00000002835'	-1,26920629837120	1,51685467283116e-07	9,26606757422685e-06
'ENSSSCG00000029816'	-1,25243089576938	3,44513683228070e-07	1,88493921293132e-05
'ENSSSCG00000010222'	-1,25006821692610	1,83905766585166e-07	1,09681050554869e-05
'ENSSSCG00000023501'	-1,19230535391443	2,66557931366067e-05	0,000668200200858683
'ENSSSCG00000006383'	-1,18337568547740	5,89104731158437e-08	3,92237774439035e-06
'ENSSSCG00000003783'	-1,16705803829428	4,01738980398911e-08	2,87243370985222e-06
'ENSSSCG00000017036'	-1,16060622815587	1,31628535337933e-06	5,79165555486903e-05
'ENSSSCG00000010322'	-1,11770346823975	1,80862854566010e-05	0,000495855808683807
'ENSSSCG00000015739'	-1,11150222688962	2,06153078400867e-05	0,000550792003948304
'ENSSSCG00000021920'	-1,10839475982602	1,87646224780571e-06	7,74209866438918e-05
'ENSSSCG00000005530'	-1,10277731681337	5,49320872086330e-06	0,000184940500569661
'ENSSSCG00000013078'	-1,09598081476329	2,39651402753969e-09	2,28467670625450e-07
'ENSSSCG00000004948'	-1,09531271532941	2,37902603004266e-05	0,000620274862040864
'ENSSSCG00000026468'	-1,07268727518422	3,43099227048598e-06	0,000128882408154614
'ENSSSCG00000022408'	-1,06708407998826	1,28634719468694e-09	1,36028513428071e-07
'ENSSSCG00000000521'	-1,06529382436373	9,50640086854866e-15	2,60062062021340e-12
'ENSSSCG00000003514'	-1,06249001979929	2,74498925754410e-12	4,86520349534296e-10
'ENSSSCG00000020663'	-1,05298188375712	2,75801959546287e-09	2,59006855144066e-07
'ENSSSCG00000027634'	-1,04468864879382	2,60001713322072e-05	0,000657818320164914
'ENSSSCG00000017535'	-1,04087277803862	1,21648581540645e-05	0,000359348767630864
'ENSSSCG00000002412'	-1,03852931688729	1,88798165603274e-07	1,11278266607431e-05
'ENSSSCG00000005203'	-1,02593398127859	4,13705740769056e-06	0,000147899802324938
'ENSSSCG00000011853'	-1,02260575102991	4,03590745978980e-09	3,65380283985574e-07
'ENSSSCG00000008292'	-1,02099463921141	9,36846331112948e-10	1,08158479180966e-07
'ENSSSCG00000016633'	-1,01525169264453	2,31066750038322e-06	9,23093327772142e-05
'ENSSSCG00000029168'	-1,00274670056649	1,87316107946163e-14	4,91080396332192e-12
'ENSSSCG00000010604'	-0,997064351633687	9,54465352955457e-07	4,60191264428792e-05
'ENSSSCG00000026516'	-0,989822656378409	9,95860499943768e-06	0,000304172537167291
'ENSSSCG00000021269'	-0,981310244786994	5,37841636555046e-10	6,50788380231606e-08
'ENSSSCG00000005452'	-0,980798142296484	3,20351251539915e-05	0,000781259718871761
'ENSSSCG00000003655'	-0,978591202923447	1,44386908897323e-06	6,28707564554985e-05
'ENSSSCG00000028460'	-0,977086055203511	3,79516033726759e-05	0,000892678461386456
'ENSSSCG00000021357'	-0,968143158487028	1,91450375496367e-05	0,000516998181383321
'ENSSSCG00000028088'	-0,957341952331976	1,23794531357336e-06	5,50470099858909e-05
'ENSSSCG00000021906'	-0,955119377543899	4,19140515208532e-06	0,000149418250520798
'ENSSSCG00000016856'	-0,953108534017245	4,36891727457556e-05	0,000997794101329562
'ENSSSCG00000000086'	-0,952497599901705	3,85471157384754e-06	0,000141421838032937
'ENSSSCG00000015955'	-0,951318962820836	3,31363604468859e-05	0,000803445009371122
'ENSSSCG00000009377'	-0,946324202828253	1,22016837677199e-06	5,46427005455471e-05
'ENSSSCG00000000191'	-0,943636104400444	6,66674073011702e-23	5,59295102318617e-20
'ENSSSCG00000014966'	-0,939326551829719	4,60905182276933e-06	0,000161111967049248
'ENSSSCG00000000509'	-0,937393674756595	1,25497554482508e-06	5,56077896340801e-05
'ENSSSCG00000023150'	-0,923313668660726	4,72838719466363e-10	5,77689557841234e-08
'ENSSSCG00000024862'	-0,918221738556219	1,09812468573441e-05	0,000330593326442148
'ENSSSCG00000029061'	-0,905125076112757	4,28297771863182e-05	0,000985319773514860
'ENSSSCG00000017823'	-0,890674715787046	2,19384393406177e-05	0,000582433165954289
'ENSSSCG00000010268'	-0,888604047707258	1,97966420621223e-07	1,15870206376626e-05
